# Supplementary material for: Enhanced host–guest interaction between [10]cycloparaphenylene ([10]CPP) and [5]CPP by cationic charges
Source: Beilstein J Org Chem. 2024 Feb 23;20:436–44. doi: 10.3762/bjoc.20.38 (PMC10896225; doi:10.3762/bjoc.20.38)
Supplement: File 2 — Crystallographic information file for [10]CPP⊃[5]CPP2+[B(C6F5)4]2. [file Beilstein_J_Org_Chem-20-436-s002.cif]

data_5DC_10CPP
_audit_creation_date               2023-12-14
_audit_creation_method
;
Olex2 1.5
(compiled 2023.08.24 svn.re1ec1418 for OlexSys, GUI svn.r6817)
;
_shelx_SHELXL_version_number       '2019/3'
_audit_contact_author_address      ?
_audit_contact_author_email        ?
_audit_contact_author_name         ''
_audit_contact_author_phone        ?
_publ_contact_author_id_orcid      ?
_publ_section_references
;
Dolomanov, O.V., Bourhis, L.J., Gildea, R.J, Howard, J.A.K. & Puschmann, H.
 (2009), J. Appl. Cryst. 42, 339-341.

Sheldrick, G.M. (2015). Acta Cryst. A71, 3-8.

Sheldrick, G.M. (2015). Acta Cryst. C71, 3-8.
;
_chemical_name_common              ?
_chemical_name_systematic          ?
_chemical_formula_moiety           'C60 H40, 2(C24 B F20), C30 H20, 4.33(C H2 Cl2)'
_chemical_formula_sum              'C142.33 H68.66 B2 Cl8.66 F40'
_chemical_formula_weight           2867.21
_chemical_melting_point            ?
loop_
  _atom_type_symbol
  _atom_type_description
  _atom_type_scat_dispersion_real
  _atom_type_scat_dispersion_imag
  _atom_type_scat_source
 'C' 'C' 0.0033 0.0016 'International Tables Vol C Tables 4.2.6.8 and 6.1.1.4'
 'H' 'H' 0.0000 0.0000 'International Tables Vol C Tables 4.2.6.8 and 6.1.1.4'
 'F' 'F' 0.0171 0.0103 'International Tables Vol C Tables 4.2.6.8 and 6.1.1.4'
 'B' 'B' 0.0013 0.0007 'International Tables Vol C Tables 4.2.6.8 and 6.1.1.4'
 'Cl' 'Cl' 0.1484 0.1585 'International Tables Vol C Tables 4.2.6.8 and 6.1.1.4'

_shelx_space_group_comment
;
The symmetry employed for this shelxl refinement is uniquely defined
by the following loop, which should always be used as a source of
symmetry information in preference to the above space-group names.
They are only intended as comments.
;
_space_group_crystal_system        'monoclinic'
_space_group_IT_number             15
_space_group_name_H-M_alt          'C 1 2/c 1'
_space_group_name_Hall             '-C 2yc'
loop_
  _space_group_symop_operation_xyz
 'x, y, z'
 '-x, y, -z+1/2'
 'x+1/2, y+1/2, z'
 '-x+1/2, y+1/2, -z+1/2'
 '-x, -y, -z'
 'x, -y, z-1/2'
 '-x+1/2, -y+1/2, -z'
 'x+1/2, -y+1/2, z-1/2'

_cell_length_a                     28.4017(4)
_cell_length_b                     20.3156(3)
_cell_length_c                     41.3026(8)
_cell_angle_alpha                  90
_cell_angle_beta                   97.433(2)
_cell_angle_gamma                  90
_cell_volume                       23631.2(7)
_cell_formula_units_Z              8
_cell_measurement_reflns_used      70350
_cell_measurement_temperature      103(2)
_cell_measurement_theta_max        28.8400
_cell_measurement_theta_min        1.6440
_shelx_estimated_absorpt_T_max     0.987
_shelx_estimated_absorpt_T_min     0.953
_exptl_absorpt_coefficient_mu      0.326
_exptl_absorpt_correction_T_max    1.00000
_exptl_absorpt_correction_T_min    0.66899
_exptl_absorpt_correction_type     multi-scan
_exptl_absorpt_process_details
;
CrysAlisPro 1.171.40.67a (Rigaku Oxford Diffraction, 2019)
Empirical absorption correction using spherical harmonics,
 implemented in SCALE3 ABSPACK scaling algorithm.
;
_exptl_absorpt_special_details     ?
_exptl_crystal_colour              green
_exptl_crystal_colour_primary      green
_exptl_crystal_density_diffrn      1.612
_exptl_crystal_density_meas        ?
_exptl_crystal_density_method      ?
_exptl_crystal_description         prism
_exptl_crystal_F_000               11519
_exptl_crystal_size_max            0.15
_exptl_crystal_size_mid            0.1
_exptl_crystal_size_min            0.04
_exptl_transmission_factor_max     ?
_exptl_transmission_factor_min     ?
_diffrn_reflns_av_R_equivalents    0.0686
_diffrn_reflns_av_unetI/netI       0.0624
_diffrn_reflns_Laue_measured_fraction_full  0.987
_diffrn_reflns_Laue_measured_fraction_max  0.919
_diffrn_reflns_limit_h_max         36
_diffrn_reflns_limit_h_min         -36
_diffrn_reflns_limit_k_max         27
_diffrn_reflns_limit_k_min         -27
_diffrn_reflns_limit_l_max         55
_diffrn_reflns_limit_l_min         -55
_diffrn_reflns_number              177842
_diffrn_reflns_point_group_measured_fraction_full  0.987
_diffrn_reflns_point_group_measured_fraction_max  0.919
_diffrn_reflns_theta_full          25.242
_diffrn_reflns_theta_max           28.848
_diffrn_reflns_theta_min           1.527
_diffrn_ambient_temperature        103(2)
_diffrn_detector_area_resol_mean   ?
_diffrn_measured_fraction_theta_full  0.987
_diffrn_measured_fraction_theta_max  0.919
_diffrn_measurement_device_type   'Rigaku Saturn'
_diffrn_measurement_method         '\w scans'
_diffrn_radiation_type             'Mo K\a'
_diffrn_radiation_wavelength       0.71073
_diffrn_source                     'fine-focus sealed X-ray tube'
_reflns_Friedel_coverage           0.000
_reflns_Friedel_fraction_full      .
_reflns_Friedel_fraction_max       .
_reflns_number_gt                  18616
_reflns_number_total               28478
_reflns_special_details
;
 Reflections were merged by SHELXL according to the crystal
 class for the calculation of statistics and refinement.
 
 _reflns_Friedel_fraction is defined as the number of unique
 Friedel pairs measured divided by the number that would be
 possible theoretically, ignoring centric projections and
 systematic absences.
;
_reflns_threshold_expression       'I > 2\s(I)'
_computing_cell_refinement         'CrysAlisPro 1.171.40.67a (Rigaku OD, 2019)'
_computing_data_collection        'CrystalClear (Rigaku, 1999)'
_computing_data_reduction          'CrysAlisPro 1.171.40.67a (Rigaku OD, 2019)'
_computing_molecular_graphics      'Yadokari-XG 2009 (Wakita Nemoto et al., 2009)'
_computing_publication_material    'Olex2 1.5 (Dolomanov et al., 2009)'
_computing_structure_refinement    'SHELXL 2019/3 (Sheldrick, 2015)'
_computing_structure_solution      'SHELXT  (Sheldrick, 2015)'
_refine_diff_density_max           0.971
_refine_diff_density_min           -0.838
_refine_diff_density_rms           0.064
_refine_ls_extinction_coef         .
_refine_ls_extinction_method       none
_refine_ls_goodness_of_fit_ref     1.027
_refine_ls_hydrogen_treatment      constr
_refine_ls_matrix_type             full
_refine_ls_number_parameters       1913
_refine_ls_number_reflns           28478
_refine_ls_number_restraints       0
_refine_ls_R_factor_all            0.1053
_refine_ls_R_factor_gt             0.0575
_refine_ls_restrained_S_all        1.027
_refine_ls_shift/su_max            0.001
_refine_ls_shift/su_mean           0.000
_refine_ls_structure_factor_coef   Fsqd
_refine_ls_weighting_details      
 'w=1/[\s^2^(Fo^2^)+(0.0411P)^2^+54.8053P] where P=(Fo^2^+2Fc^2^)/3'
_refine_ls_weighting_scheme        calc
_refine_ls_wR_factor_gt            0.1120
_refine_ls_wR_factor_ref           0.1288
_refine_special_details            ?
_olex2_refinement_description
;
1. Fixed Uiso
 At 1.2 times of:
  All C(H) groups, All C(H,H) groups, All C(H,H,H,H) groups
2. Uiso/Uaniso restraints and constraints
Uanis(Cl6) = Uanis(C156) = Uanis(C157)
Uanis(Cl9) = Uanis(Cl11)
Uanis(Cl10) = Uanis(Cl12)
3. Others
 Sof(H15C)=Sof(H15D)=Sof(Cl11)=Sof(Cl12)=1-FVAR(1)
 Sof(H15A)=Sof(H15B)=Sof(Cl9)=Sof(Cl10)=FVAR(1)
 Fixed Sof: C46(0.5) C47(0.5) H47(0.5) C48(0.5) H48(0.5) C49(0.5) C50(0.5)
 H50(0.5) C51(0.5) H51(0.5) C52(0.5) C53(0.5) H53(0.5) C54(0.5) H54(0.5)
 C55(0.5) C56(0.5) H56(0.5) C57(0.5) H57(0.5) C58(0.5) C59(0.5) H59(0.5)
 C60(0.5) H60(0.5) C61(0.5) C62(0.5) H62(0.5) C63(0.5) H63(0.5) C64(0.5)
 C65(0.5) H65(0.5) C66(0.5) H66(0.5) C67(0.5) C68(0.5) H68(0.5) C69(0.5)
 H69(0.5) C70(0.5) C71(0.5) H71(0.5) C72(0.5) H72(0.5) C73(0.5) C74(0.5)
 H74(0.5) C75(0.5) H75(0.5) C156(0.5) H15I(0.5) H15J(0.5) Cl5(0.5) Cl6(0.5)
 C157(0.5) H15K(0.5) H15L(0.5) Cl7(0.5) Cl8(0.5) C159(0.33) H15M(0.33)
 H15N(0.33) Cl13(0.33) Cl14(0.33)
4.a Secondary CH2 refined with riding coordinates:
 C154(H15E,H15F), C155(H15G,H15H), C156(H15I,H15J), C157(H15K,H15L), C158(H15A,
 H15B), C158(H15C,H15D), C159(H15M,H15N)
4.b Aromatic/amide H refined with riding coordinates:
 C2(H2), C3(H3), C5(H5), C6(H6), C8(H8), C9(H9), C11(H11), C12(H12), C14(H14),
 C15(H15), C16(H16), C17(H17), C20(H20), C21(H21), C23(H23), C24(H24), C26(H26),
  C27(H27), C29(H29), C30(H30), C32(H32), C33(H33), C35(H35), C36(H36),
 C38(H38), C39(H39), C41(H41), C42(H42), C44(H44), C45(H45), C47(H47), C48(H48),
  C50(H50), C51(H51), C53(H53), C54(H54), C56(H56), C57(H57), C59(H59),
 C60(H60), C62(H62), C63(H63), C65(H65), C66(H66), C68(H68), C69(H69), C71(H71),
  C72(H72), C74(H74), C75(H75), C77(H77), C78(H78), C80(H80), C81(H81),
 C83(H83), C84(H84), C86(H86), C87(H87), C89(H89), C90(H90), C92(H92), C93(H93),
  C95(H95), C96(H96), C98(H98), C99(H99), C101(H101), C102(H102), C104(H104),
 C105(H105)
;
_atom_sites_solution_hydrogens     geom
_atom_sites_solution_primary       dual
_atom_sites_solution_secondary     difmap
loop_
  _atom_site_label
  _atom_site_type_symbol
  _atom_site_fract_x
  _atom_site_fract_y
  _atom_site_fract_z
  _atom_site_U_iso_or_equiv
  _atom_site_adp_type
  _atom_site_occupancy
  _atom_site_site_symmetry_order
  _atom_site_calc_flag
  _atom_site_refinement_flags_posn
  _atom_site_refinement_flags_adp
  _atom_site_refinement_flags_occupancy
  _atom_site_disorder_assembly
  _atom_site_disorder_group
 C1 C 0.49558(9) 0.50771(12) 0.23268(7) 0.0242(6) Uani 1 1 d . . . . .
 C2 C 0.53363(9) 0.51867(13) 0.21353(7) 0.0259(6) Uani 1 1 d . . . . .
 H2 H 0.563936 0.499674 0.220076 0.031 Uiso 1 1 calc R U . . .
 C3 C 0.52638(9) 0.55606(13) 0.18614(7) 0.0255(6) Uani 1 1 d . . . . .
 H3 H 0.551593 0.562918 0.173479 0.031 Uiso 1 1 calc R U . . .
 C4 C 0.48102(9) 0.58521(14) 0.17623(7) 0.0242(6) Uani 1 1 d . . . . .
 C5 C 0.44169(9) 0.55468(13) 0.18876(7) 0.0256(6) Uani 1 1 d . . . . .
 H5 H 0.410429 0.560815 0.177880 0.031 Uiso 1 1 calc R U . . .
 C6 C 0.44880(9) 0.51721(13) 0.21597(7) 0.0258(6) Uani 1 1 d . . . . .
 H6 H 0.422499 0.497009 0.224060 0.031 Uiso 1 1 calc R U . . .
 C7 C 0.47757(9) 0.65135(14) 0.16454(6) 0.0243(6) Uani 1 1 d . . . . .
 C8 C 0.51954(9) 0.68923(14) 0.16234(7) 0.0259(6) Uani 1 1 d . . . . .
 H8 H 0.545472 0.670099 0.153342 0.031 Uiso 1 1 calc R U . . .
 C9 C 0.52236(9) 0.75244(14) 0.17310(7) 0.0271(6) Uani 1 1 d . . . . .
 H9 H 0.550195 0.777615 0.171635 0.032 Uiso 1 1 calc R U . . .
 C10 C 0.48314(10) 0.78094(13) 0.18667(7) 0.0287(6) Uani 1 1 d . . . . .
 C11 C 0.43806(10) 0.75130(15) 0.17683(7) 0.0298(7) Uani 1 1 d . . . . .
 H11 H 0.409842 0.775860 0.177900 0.036 Uiso 1 1 calc R U . . .
 C12 C 0.43522(9) 0.68853(15) 0.16598(7) 0.0294(7) Uani 1 1 d . . . . .
 H12 H 0.405087 0.669132 0.159328 0.035 Uiso 1 1 calc R U . . .
 C13 C 0.49101(10) 0.81923(13) 0.21576(8) 0.0319(7) Uani 1 1 d . . . . .
 C14 C 0.53774(11) 0.82997(14) 0.23186(8) 0.0365(8) Uani 1 1 d . . . . .
 H14 H 0.563012 0.837190 0.219299 0.044 Uiso 1 1 calc R U . . .
 C15 C 0.54670(11) 0.83002(14) 0.26501(8) 0.0378(8) Uani 1 1 d . . . . .
 H15 H 0.578094 0.837254 0.275425 0.045 Uiso 1 1 calc R U . . .
 C16 C 0.47374(10) 0.34489(14) 0.27572(8) 0.0321(7) Uani 1 1 d . . . . .
 H16 H 0.455175 0.340793 0.293167 0.039 Uiso 1 1 calc R U . . .
 C17 C 0.45121(10) 0.34580(14) 0.24386(8) 0.0325(7) Uani 1 1 d . . . . .
 H17 H 0.417539 0.343622 0.240014 0.039 Uiso 1 1 calc R U . . .
 C18 C 0.47697(10) 0.34985(13) 0.21723(7) 0.0273(6) Uani 1 1 d . . . . .
 C19 C 0.45334(9) 0.36914(13) 0.18443(7) 0.0269(6) Uani 1 1 d . . . . .
 C20 C 0.40365(10) 0.37035(13) 0.17643(8) 0.0309(7) Uani 1 1 d . . . . .
 H20 H 0.384448 0.346060 0.189379 0.037 Uiso 1 1 calc R U . . .
 C21 C 0.38223(10) 0.40621(14) 0.15010(8) 0.0313(7) Uani 1 1 d . . . . .
 H21 H 0.348597 0.406189 0.145361 0.038 Uiso 1 1 calc R U . . .
 C22 C 0.40909(9) 0.44247(13) 0.13032(7) 0.0263(6) Uani 1 1 d . . . . .
 C23 C 0.45831(9) 0.43367(13) 0.13556(7) 0.0250(6) Uani 1 1 d . . . . .
 H23 H 0.477383 0.452343 0.120656 0.030 Uiso 1 1 calc R U . . .
 C24 C 0.47970(9) 0.39834(12) 0.16200(7) 0.0241(6) Uani 1 1 d . . . . .
 H24 H 0.513271 0.393750 0.165017 0.029 Uiso 1 1 calc R U . . .
 C25 C 0.38912(9) 0.49885(14) 0.11011(7) 0.0268(6) Uani 1 1 d . . . . .
 C26 C 0.35188(9) 0.53490(14) 0.12063(7) 0.0293(7) Uani 1 1 d . . . . .
 H26 H 0.332481 0.515032 0.134987 0.035 Uiso 1 1 calc R U . . .
 C27 C 0.34300(9) 0.59912(14) 0.11038(7) 0.0272(6) Uani 1 1 d . . . . .
 H27 H 0.317710 0.622627 0.118040 0.033 Uiso 1 1 calc R U . . .
 C28 C 0.37030(8) 0.63023(14) 0.08905(7) 0.0252(6) Uani 1 1 d . . . . .
 C29 C 0.40234(9) 0.59035(14) 0.07476(7) 0.0259(6) Uani 1 1 d . . . . .
 H29 H 0.417936 0.607664 0.057620 0.031 Uiso 1 1 calc R U . . .
 C30 C 0.41164(9) 0.52654(14) 0.08511(7) 0.0271(6) Uani 1 1 d . . . . .
 H30 H 0.433716 0.500907 0.075089 0.033 Uiso 1 1 calc R U . . .
 C31 C 0.37274(9) 0.70327(14) 0.08905(7) 0.0243(6) Uani 1 1 d . . . . .
 C32 C 0.33649(9) 0.74279(14) 0.09882(7) 0.0271(6) Uani 1 1 d . . . . .
 H32 H 0.305102 0.725893 0.097382 0.033 Uiso 1 1 calc R U . . .
 C33 C 0.34579(9) 0.80590(14) 0.11050(7) 0.0267(6) Uani 1 1 d . . . . .
 H33 H 0.320577 0.831609 0.116831 0.032 Uiso 1 1 calc R U . . .
 C34 C 0.39172(9) 0.83283(13) 0.11321(7) 0.0245(6) Uani 1 1 d . . . . .
 C35 C 0.42538(9) 0.79715(14) 0.09877(7) 0.0271(6) Uani 1 1 d . . . . .
 H35 H 0.455348 0.816616 0.096966 0.032 Uiso 1 1 calc R U . . .
 C36 C 0.41621(9) 0.73413(14) 0.08700(7) 0.0266(6) Uani 1 1 d . . . . .
 H36 H 0.440004 0.711287 0.077303 0.032 Uiso 1 1 calc R U . . .
 C37 C 0.40662(8) 0.88930(13) 0.13488(7) 0.0237(6) Uani 1 1 d . . . . .
 C38 C 0.38099(9) 0.90686(13) 0.16010(7) 0.0246(6) Uani 1 1 d . . . . .
 H38 H 0.349511 0.890912 0.159893 0.030 Uiso 1 1 calc R U . . .
 C39 C 0.40030(9) 0.94701(13) 0.18545(7) 0.0256(6) Uani 1 1 d . . . . .
 H39 H 0.381707 0.958213 0.202174 0.031 Uiso 1 1 calc R U . . .
 C40 C 0.44680(9) 0.97160(13) 0.18703(7) 0.0270(6) Uani 1 1 d . . . . .
 C41 C 0.46979(9) 0.96071(13) 0.15950(8) 0.0288(7) Uani 1 1 d . . . . .
 H41 H 0.499465 0.981428 0.158177 0.035 Uiso 1 1 calc R U . . .
 C42 C 0.45047(9) 0.92071(13) 0.13428(7) 0.0273(6) Uani 1 1 d . . . . .
 H42 H 0.467236 0.914266 0.116071 0.033 Uiso 1 1 calc R U . . .
 C43 C 0.47307(9) 0.99494(13) 0.21843(8) 0.0296(7) Uani 1 1 d . . . . .
 C44 C 0.45142(10) 1.00120(15) 0.24676(8) 0.0370(8) Uani 1 1 d . . . . .
 H44 H 0.417948 1.006528 0.244937 0.044 Uiso 1 1 calc R U . . .
 C45 C 0.52248(10) 0.99983(15) 0.22263(8) 0.0362(7) Uani 1 1 d . . . . .
 H45 H 0.538616 1.002285 0.203906 0.043 Uiso 1 1 calc R U . . .
 C46 C 0.1523(3) 0.3456(4) 0.0199(2) 0.0286(16) Uani 0.5 1 d . . P A -1
 C47 C 0.1834(2) 0.4002(4) 0.0266(2) 0.0323(15) Uani 0.5 1 d . . P A -1
 H47 H 0.187366 0.419247 0.047809 0.039 Uiso 0.5 1 calc R U P A -1
 C48 C 0.2079(3) 0.4259(3) 0.00294(18) 0.0319(15) Uani 0.5 1 d . . P A -1
 H48 H 0.229259 0.461610 0.007541 0.038 Uiso 0.5 1 calc R U P A -1
 C49 C 0.2000(3) 0.3966(4) -0.0293(2) 0.033(2) Uani 0.5 1 d . . P A -1
 C50 C 0.1564(3) 0.3612(4) -0.03741(19) 0.0338(17) Uani 0.5 1 d . . P A -1
 H50 H 0.143943 0.354359 -0.059617 0.041 Uiso 0.5 1 calc R U P A -1
 C51 C 0.1335(3) 0.3378(4) -0.0135(2) 0.0314(18) Uani 0.5 1 d . . P A -1
 H51 H 0.104061 0.315573 -0.018883 0.038 Uiso 0.5 1 calc R U P A -1
 C52 C 0.2401(3) 0.3843(4) -0.0469(2) 0.0338(19) Uani 0.5 1 d . . P A -1
 C53 C 0.2864(3) 0.3926(4) -0.0306(2) 0.0387(18) Uani 0.5 1 d . . P A -1
 H53 H 0.292895 0.427651 -0.015478 0.046 Uiso 0.5 1 calc R U P A -1
 C54 C 0.3223(3) 0.3507(4) -0.0364(2) 0.0382(18) Uani 0.5 1 d . . P A -1
 H54 H 0.353554 0.357509 -0.025594 0.046 Uiso 0.5 1 calc R U P A -1
 C55 C 0.3129(3) 0.2973(4) -0.05839(19) 0.0328(17) Uani 0.5 1 d . . P A -1
 C56 C 0.2706(3) 0.3028(4) -0.08090(17) 0.0353(16) Uani 0.5 1 d . . P A -1
 H56 H 0.267123 0.276871 -0.100206 0.042 Uiso 0.5 1 calc R U P A -1
 C57 C 0.2353(3) 0.3442(3) -0.07524(17) 0.0370(16) Uani 0.5 1 d . . P A -1
 H57 H 0.207119 0.346492 -0.090345 0.044 Uiso 0.5 1 calc R U P A -1
 C58 C 0.3356(3) 0.2344(5) -0.0510(2) 0.032(2) Uani 0.5 1 d . . P A -1
 C59 C 0.3711(2) 0.2276(4) -0.02340(17) 0.0342(15) Uani 0.5 1 d . . P A -1
 H59 H 0.394638 0.260634 -0.018668 0.041 Uiso 0.5 1 calc R U P A -1
 C60 C 0.3710(3) 0.1745(4) -0.0041(2) 0.0339(18) Uani 0.5 1 d . . P A -1
 H60 H 0.394928 0.169535 0.014028 0.041 Uiso 0.5 1 calc R U P A -1
 C61 C 0.3353(3) 0.1254(4) -0.0108(2) 0.0319(17) Uani 0.5 1 d . . P A -1
 C62 C 0.3134(2) 0.1209(4) -0.04428(18) 0.0318(15) Uani 0.5 1 d . . P A -1
 H62 H 0.298890 0.081026 -0.052420 0.038 Uiso 0.5 1 calc R U P A -1
 C63 C 0.3137(2) 0.1735(4) -0.06361(17) 0.0286(15) Uani 0.5 1 d . . P A -1
 H63 H 0.299534 0.171025 -0.085705 0.034 Uiso 0.5 1 calc R U P A -1
 C64 C 0.3106(3) 0.0995(4) 0.0146(2) 0.033(2) Uani 0.5 1 d . . P A -1
 C65 C 0.3224(3) 0.1266(4) 0.04699(19) 0.0299(16) Uani 0.5 1 d . . P A -1
 H65 H 0.354597 0.134366 0.055441 0.036 Uiso 0.5 1 calc R U P A -1
 C66 C 0.2875(2) 0.1408(3) 0.06531(18) 0.0301(14) Uani 0.5 1 d . . P A -1
 H66 H 0.295297 0.159012 0.086502 0.036 Uiso 0.5 1 calc R U P A -1
 C67 C 0.2392(3) 0.1284(3) 0.0529(2) 0.0286(17) Uani 0.5 1 d . . P A -1
 C68 C 0.2316(3) 0.0809(4) 0.0269(2) 0.0379(18) Uani 0.5 1 d . . P A -1
 H68 H 0.201846 0.059237 0.022467 0.045 Uiso 0.5 1 calc R U P A -1
 C69 C 0.2665(3) 0.0669(3) 0.00885(18) 0.0376(16) Uani 0.5 1 d . . P A -1
 H69 H 0.261350 0.034751 -0.007940 0.045 Uiso 0.5 1 calc R U P A -1
 C70 C 0.2026(3) 0.1725(4) 0.05928(19) 0.0319(17) Uani 0.5 1 d . . P A -1
 C71 C 0.2134(2) 0.2311(4) 0.07754(16) 0.0306(15) Uani 0.5 1 d . . P A -1
 H71 H 0.237240 0.230122 0.095918 0.037 Uiso 0.5 1 calc R U P A -1
 C72 C 0.1902(2) 0.2891(4) 0.06927(17) 0.0281(14) Uani 0.5 1 d . . P A -1
 H72 H 0.198081 0.327599 0.081863 0.034 Uiso 0.5 1 calc R U P A -1
 C73 C 0.1542(3) 0.2916(5) 0.0417(2) 0.0296(19) Uani 0.5 1 d . . P A -1
 C74 C 0.1339(2) 0.2287(4) 0.03146(17) 0.0330(15) Uani 0.5 1 d . . P A -1
 H74 H 0.103649 0.227338 0.018589 0.040 Uiso 0.5 1 calc R U P A -1
 C75 C 0.1566(2) 0.1725(4) 0.0397(2) 0.0352(18) Uani 0.5 1 d . . P A -1
 H75 H 0.142384 0.131845 0.032569 0.042 Uiso 0.5 1 calc R U P A -1
 C76 C 0.47273(8) 0.21784(13) -0.05803(6) 0.0196(5) Uani 1 1 d . . . . .
 C77 C 0.48828(8) 0.23558(13) -0.02585(7) 0.0211(6) Uani 1 1 d . . . . .
 H77 H 0.495382 0.280352 -0.020686 0.025 Uiso 1 1 calc R U . . .
 C78 C 0.49351(8) 0.18882(13) -0.00132(7) 0.0224(6) Uani 1 1 d . . . . .
 H78 H 0.503802 0.202367 0.020459 0.027 Uiso 1 1 calc R U . . .
 C79 C 0.48408(8) 0.12224(13) -0.00765(7) 0.0206(6) Uani 1 1 d . . . . .
 C80 C 0.47637(8) 0.10352(13) -0.04059(7) 0.0234(6) Uani 1 1 d . . . . .
 H80 H 0.475338 0.058109 -0.046123 0.028 Uiso 1 1 calc R U . . .
 C81 C 0.47025(8) 0.15028(13) -0.06516(7) 0.0223(6) Uani 1 1 d . . . . .
 H81 H 0.464247 0.136370 -0.087266 0.027 Uiso 1 1 calc R U . . .
 C82 C 0.47158(8) 0.07840(12) 0.01874(7) 0.0215(6) Uani 1 1 d . . . . .
 C83 C 0.48145(9) 0.09378(14) 0.05168(7) 0.0272(6) Uani 1 1 d . . . . .
 H83 H 0.506699 0.123244 0.058677 0.033 Uiso 1 1 calc R U . . .
 C84 C 0.45523(9) 0.06708(14) 0.07464(7) 0.0268(6) Uani 1 1 d . . . . .
 H84 H 0.462752 0.078936 0.096956 0.032 Uiso 1 1 calc R U . . .
 C85 C 0.41807(8) 0.02319(12) 0.06554(7) 0.0210(6) Uani 1 1 d . . . . .
 C86 C 0.41357(9) 0.00002(13) 0.03353(7) 0.0245(6) Uani 1 1 d . . . . .
 H86 H 0.392155 -0.035016 0.027283 0.029 Uiso 1 1 calc R U . . .
 C87 C 0.43952(9) 0.02679(13) 0.01064(7) 0.0245(6) Uani 1 1 d . . . . .
 H87 H 0.435519 0.009853 -0.010978 0.029 Uiso 1 1 calc R U . . .
 C88 C 0.37932(8) 0.01086(12) 0.08574(6) 0.0197(5) Uani 1 1 d . . . . .
 C89 C 0.37346(9) 0.05101(12) 0.11253(6) 0.0213(6) Uani 1 1 d . . . . .
 H89 H 0.398941 0.078236 0.121703 0.026 Uiso 1 1 calc R U . . .
 C90 C 0.33121(9) 0.05165(12) 0.12582(6) 0.0208(5) Uani 1 1 d . . . . .
 H90 H 0.328438 0.079026 0.144128 0.025 Uiso 1 1 calc R U . . .
 C91 C 0.29244(8) 0.01303(12) 0.11301(6) 0.0183(5) Uani 1 1 d . . . . .
 C92 C 0.30076(9) -0.03348(12) 0.08927(7) 0.0222(6) Uani 1 1 d . . . . .
 H92 H 0.276911 -0.064945 0.082144 0.027 Uiso 1 1 calc R U . . .
 C93 C 0.34297(9) -0.03426(13) 0.07612(7) 0.0224(6) Uani 1 1 d . . . . .
 H93 H 0.347496 -0.066321 0.060064 0.027 Uiso 1 1 calc R U . . .
 C94 C 0.24342(8) 0.02914(12) 0.11949(6) 0.0191(5) Uani 1 1 d . . . . .
 C95 C 0.23445(9) 0.07144(13) 0.14483(7) 0.0227(6) Uani 1 1 d . . . . .
 H95 H 0.258833 0.079614 0.162374 0.027 Uiso 1 1 calc R U . . .
 C96 C 0.19061(9) 0.10153(13) 0.14470(6) 0.0219(6) Uani 1 1 d . . . . .
 H96 H 0.185592 0.130334 0.162050 0.026 Uiso 1 1 calc R U . . .
 C97 C 0.15350(8) 0.09020(12) 0.11941(6) 0.0194(5) Uani 1 1 d . . . . .
 C98 C 0.16053(8) 0.04129(12) 0.09682(6) 0.0204(5) Uani 1 1 d . . . . .
 H98 H 0.134729 0.028049 0.081212 0.024 Uiso 1 1 calc R U . . .
 C99 C 0.20456(8) 0.01160(12) 0.09671(6) 0.0194(5) Uani 1 1 d . . . . .
 H99 H 0.208389 -0.021237 0.080891 0.023 Uiso 1 1 calc R U . . .
 C100 C 0.11274(8) 0.13579(12) 0.11219(6) 0.0192(5) Uani 1 1 d . . . . .
 C101 C 0.11981(8) 0.20316(13) 0.11841(6) 0.0202(5) Uani 1 1 d . . . . .
 H101 H 0.146498 0.216949 0.133106 0.024 Uiso 1 1 calc R U . . .
 C102 C 0.08884(8) 0.24996(13) 0.10364(6) 0.0196(5) Uani 1 1 d . . . . .
 H102 H 0.094370 0.295144 0.108715 0.024 Uiso 1 1 calc R U . . .
 C103 C 0.04946(8) 0.23215(12) 0.08135(6) 0.0199(5) Uani 1 1 d . . . . .
 C104 C 0.03911(8) 0.16465(13) 0.07840(7) 0.0213(6) Uani 1 1 d . . . . .
 H104 H 0.010464 0.150927 0.065760 0.026 Uiso 1 1 calc R U . . .
 C105 C 0.06983(8) 0.11752(13) 0.09355(6) 0.0216(6) Uani 1 1 d . . . . .
 H105 H 0.061702 0.072244 0.091276 0.026 Uiso 1 1 calc R U . . .
 B1 B 0.40722(9) 0.34012(15) 0.42218(8) 0.0218(6) Uani 1 1 d . . . . .
 C106 C 0.45909(9) 0.31647(13) 0.41152(7) 0.0275(6) Uani 1 1 d . . . . .
 C107 C 0.49881(9) 0.31130(15) 0.43507(9) 0.0365(8) Uani 1 1 d . . . . .
 C108 C 0.54139(10) 0.28459(18) 0.42909(10) 0.0501(11) Uani 1 1 d . . . . .
 C109 C 0.54647(10) 0.25911(17) 0.39918(11) 0.0532(11) Uani 1 1 d . . . . .
 C110 C 0.50869(11) 0.26198(15) 0.37514(10) 0.0424(9) Uani 1 1 d . . . . .
 C111 C 0.46660(9) 0.29111(14) 0.38164(8) 0.0305(7) Uani 1 1 d . . . . .
 F1 F 0.49657(5) 0.33202(9) 0.46582(5) 0.0426(5) Uani 1 1 d . . . . .
 F2 F 0.57855(6) 0.28258(12) 0.45339(6) 0.0735(8) Uani 1 1 d . . . . .
 F3 F 0.58805(7) 0.23173(11) 0.39358(7) 0.0770(8) Uani 1 1 d . . . . .
 F4 F 0.51214(7) 0.23731(9) 0.34536(6) 0.0559(6) Uani 1 1 d . . . . .
 F5 F 0.43201(5) 0.29298(8) 0.35548(4) 0.0325(4) Uani 1 1 d . . . . .
 C112 C 0.39080(8) 0.27085(13) 0.43885(7) 0.0217(6) Uani 1 1 d . . . . .
 C113 C 0.39583(8) 0.25533(13) 0.47188(7) 0.0237(6) Uani 1 1 d . . . . .
 C114 C 0.38662(9) 0.19385(15) 0.48407(7) 0.0281(6) Uani 1 1 d . . . . .
 C115 C 0.37144(9) 0.14378(14) 0.46307(8) 0.0291(7) Uani 1 1 d . . . . .
 C116 C 0.36489(9) 0.15593(13) 0.42995(7) 0.0275(6) Uani 1 1 d . . . . .
 C117 C 0.37540(9) 0.21752(13) 0.41916(7) 0.0236(6) Uani 1 1 d . . . . .
 F6 F 0.41123(5) 0.30125(8) 0.49469(4) 0.0300(4) Uani 1 1 d . . . . .
 F7 F 0.39265(6) 0.18281(9) 0.51644(4) 0.0376(4) Uani 1 1 d . . . . .
 F8 F 0.36279(6) 0.08328(8) 0.47434(4) 0.0403(4) Uani 1 1 d . . . . .
 F9 F 0.34849(6) 0.10846(8) 0.40900(4) 0.0374(4) Uani 1 1 d . . . . .
 F10 F 0.36941(5) 0.22451(7) 0.38610(4) 0.0268(3) Uani 1 1 d . . . . .
 C118 C 0.41100(9) 0.40352(13) 0.44732(7) 0.0248(6) Uani 1 1 d . . . . .
 C119 C 0.37444(9) 0.41649(14) 0.46576(7) 0.0270(6) Uani 1 1 d . . . . .
 C120 C 0.37363(11) 0.46820(15) 0.48725(7) 0.0353(7) Uani 1 1 d . . . . .
 C121 C 0.41032(12) 0.51274(15) 0.49075(8) 0.0391(8) Uani 1 1 d . . . . .
 C122 C 0.44655(11) 0.50462(14) 0.47237(8) 0.0375(8) Uani 1 1 d . . . . .
 C123 C 0.44625(9) 0.45111(14) 0.45148(7) 0.0296(7) Uani 1 1 d . . . . .
 F11 F 0.33602(5) 0.37627(8) 0.46305(4) 0.0292(4) Uani 1 1 d . . . . .
 F12 F 0.33728(7) 0.47533(9) 0.50515(4) 0.0458(5) Uani 1 1 d . . . . .
 F13 F 0.41022(8) 0.56419(9) 0.51125(5) 0.0571(6) Uani 1 1 d . . . . .
 F14 F 0.48304(7) 0.54786(9) 0.47484(5) 0.0530(6) Uani 1 1 d . . . . .
 F15 F 0.48409(5) 0.44785(8) 0.43434(4) 0.0380(4) Uani 1 1 d . . . . .
 C124 C 0.36974(8) 0.36572(12) 0.39087(6) 0.0176(5) Uani 1 1 d . . . . .
 C125 C 0.38444(8) 0.41145(12) 0.36916(6) 0.0174(5) Uani 1 1 d . . . . .
 C126 C 0.35615(8) 0.43655(12) 0.34251(6) 0.0183(5) Uani 1 1 d . . . . .
 C127 C 0.30921(8) 0.41811(12) 0.33666(6) 0.0179(5) Uani 1 1 d . . . . .
 C128 C 0.29209(8) 0.37453(12) 0.35785(6) 0.0183(5) Uani 1 1 d . . . . .
 C129 C 0.32183(8) 0.35002(12) 0.38413(6) 0.0181(5) Uani 1 1 d . . . . .
 F16 F 0.42980(4) 0.43395(7) 0.37388(4) 0.0231(3) Uani 1 1 d . . . . .
 F17 F 0.37360(5) 0.47977(7) 0.32225(4) 0.0242(3) Uani 1 1 d . . . . .
 F18 F 0.28060(5) 0.44338(7) 0.31149(4) 0.0260(3) Uani 1 1 d . . . . .
 F19 F 0.24590(5) 0.35706(7) 0.35322(4) 0.0243(3) Uani 1 1 d . . . . .
 F20 F 0.30105(5) 0.30810(7) 0.40355(4) 0.0238(3) Uani 1 1 d . . . . .
 B2 B 0.22517(9) 0.36871(14) 0.21043(7) 0.0188(6) Uani 1 1 d . . . . .
 C130 C 0.19436(8) 0.31684(12) 0.23072(6) 0.0193(5) Uani 1 1 d . . . . .
 C131 C 0.19314(8) 0.31424(12) 0.26405(6) 0.0192(5) Uani 1 1 d . . . . .
 C132 C 0.17156(8) 0.26419(12) 0.27951(6) 0.0187(5) Uani 1 1 d . . . . .
 C133 C 0.14805(8) 0.21423(12) 0.26158(7) 0.0200(5) Uani 1 1 d . . . . .
 C134 C 0.14768(8) 0.21456(12) 0.22834(6) 0.0189(5) Uani 1 1 d . . . . .
 C135 C 0.17126(8) 0.26399(12) 0.21429(6) 0.0197(5) Uani 1 1 d . . . . .
 F21 F 0.21413(5) 0.36130(7) 0.28401(4) 0.0240(3) Uani 1 1 d . . . . .
 F22 F 0.17296(5) 0.26428(7) 0.31228(4) 0.0254(3) Uani 1 1 d . . . . .
 F23 F 0.12588(5) 0.16641(7) 0.27631(4) 0.0264(3) Uani 1 1 d . . . . .
 F24 F 0.12458(5) 0.16657(7) 0.20986(4) 0.0250(3) Uani 1 1 d . . . . .
 F25 F 0.17118(5) 0.25924(7) 0.18147(4) 0.0274(4) Uani 1 1 d . . . . .
 C136 C 0.24218(8) 0.43575(12) 0.23090(6) 0.0184(5) Uani 1 1 d . . . . .
 C137 C 0.28713(8) 0.46419(12) 0.23449(6) 0.0201(5) Uani 1 1 d . . . . .
 C138 C 0.29793(8) 0.52408(12) 0.24944(6) 0.0207(5) Uani 1 1 d . . . . .
 C139 C 0.26314(9) 0.55962(12) 0.26170(6) 0.0207(5) Uani 1 1 d . . . . .
 C140 C 0.21768(9) 0.53429(12) 0.25889(6) 0.0211(5) Uani 1 1 d . . . . .
 C141 C 0.20856(8) 0.47458(12) 0.24365(6) 0.0198(5) Uani 1 1 d . . . . .
 F26 F 0.32407(5) 0.43370(7) 0.22273(4) 0.0252(3) Uani 1 1 d . . . . .
 F27 F 0.34273(5) 0.54775(7) 0.25201(4) 0.0279(4) Uani 1 1 d . . . . .
 F28 F 0.27279(5) 0.61822(7) 0.27620(4) 0.0285(4) Uani 1 1 d . . . . .
 F29 F 0.18332(5) 0.56789(7) 0.27130(4) 0.0287(4) Uani 1 1 d . . . . .
 F30 F 0.16305(5) 0.45272(7) 0.24132(4) 0.0246(3) Uani 1 1 d . . . . .
 C142 C 0.26930(9) 0.31950(12) 0.20294(7) 0.0217(6) Uani 1 1 d . . . . .
 C143 C 0.30108(9) 0.29681(13) 0.22876(7) 0.0233(6) Uani 1 1 d . . . . .
 C144 C 0.33489(9) 0.24818(13) 0.22667(7) 0.0273(6) Uani 1 1 d . . . . .
 C145 C 0.33829(9) 0.22017(13) 0.19678(8) 0.0296(7) Uani 1 1 d . . . . .
 C146 C 0.30835(10) 0.24147(14) 0.17020(7) 0.0296(7) Uani 1 1 d . . . . .
 C147 C 0.27463(9) 0.28923(13) 0.17360(7) 0.0246(6) Uani 1 1 d . . . . .
 F31 F 0.29960(5) 0.32238(7) 0.25895(4) 0.0271(3) Uani 1 1 d . . . . .
 F32 F 0.36396(5) 0.22903(8) 0.25310(4) 0.0364(4) Uani 1 1 d . . . . .
 F33 F 0.37063(6) 0.17314(8) 0.19356(5) 0.0424(5) Uani 1 1 d . . . . .
 F34 F 0.31179(6) 0.21531(8) 0.14039(4) 0.0395(4) Uani 1 1 d . . . . .
 F35 F 0.24606(5) 0.30430(8) 0.14569(4) 0.0310(4) Uani 1 1 d . . . . .
 C148 C 0.19445(8) 0.39887(12) 0.17696(6) 0.0193(5) Uani 1 1 d . . . . .
 C149 C 0.21711(8) 0.43275(12) 0.15417(7) 0.0209(6) Uani 1 1 d . . . . .
 C150 C 0.19499(9) 0.45983(13) 0.12568(7) 0.0232(6) Uani 1 1 d . . . . .
 C151 C 0.14621(9) 0.45540(12) 0.11854(7) 0.0233(6) Uani 1 1 d . . . . .
 C152 C 0.12146(8) 0.42551(12) 0.14084(7) 0.0216(6) Uani 1 1 d . . . . .
 C153 C 0.14543(8) 0.39897(12) 0.16896(6) 0.0204(5) Uani 1 1 d . . . . .
 F36 F 0.26513(5) 0.43869(7) 0.15947(4) 0.0253(3) Uani 1 1 d . . . . .
 F37 F 0.22026(6) 0.48998(8) 0.10442(4) 0.0328(4) Uani 1 1 d . . . . .
 F38 F 0.12362(5) 0.47897(8) 0.09040(4) 0.0310(4) Uani 1 1 d . . . . .
 F39 F 0.07356(5) 0.42260(8) 0.13527(4) 0.0284(4) Uani 1 1 d . . . . .
 F40 F 0.11684(5) 0.37100(8) 0.18918(4) 0.0260(3) Uani 1 1 d . . . . .
 C154 C 0.27149(11) 0.17033(16) 0.34206(8) 0.0387(8) Uani 1 1 d . . . . .
 H15E H 0.252921 0.196173 0.356303 0.046 Uiso 1 1 calc R U . . .
 H15F H 0.299190 0.151349 0.355958 0.046 Uiso 1 1 calc R U . . .
 Cl1 Cl 0.29160(3) 0.22284(4) 0.31318(2) 0.03614(18) Uani 1 1 d . . . . .
 Cl2 Cl 0.23591(3) 0.10594(4) 0.32384(2) 0.0437(2) Uani 1 1 d . . . . .
 C155 C 0.08834(11) 0.63309(15) 0.17243(8) 0.0400(8) Uani 1 1 d . . . . .
 H15G H 0.104569 0.674652 0.168040 0.048 Uiso 1 1 calc R U . . .
 H15H H 0.066296 0.642405 0.188571 0.048 Uiso 1 1 calc R U . . .
 Cl3 Cl 0.13070(3) 0.57459(4) 0.18862(2) 0.0489(2) Uani 1 1 d . . . . .
 Cl4 Cl 0.05589(3) 0.60392(4) 0.13591(2) 0.0483(2) Uani 1 1 d . . . . .
 C156 C 0.3306(2) 0.3416(3) 0.07611(17) 0.0382(5) Uani 0.5 1 d . . P B -1
 H15I H 0.363324 0.357499 0.075033 0.046 Uiso 0.5 1 calc R U P B -1
 H15J H 0.331316 0.312295 0.095319 0.046 Uiso 0.5 1 calc R U P B -1
 Cl5 Cl 0.29224(5) 0.41070(8) 0.08068(5) 0.0459(4) Uani 0.5 1 d . . P B -1
 Cl6 Cl 0.31071(8) 0.29776(11) 0.04081(5) 0.0382(5) Uani 0.5 1 d . . P B -1
 C157 C 0.1889(4) 0.1955(6) -0.0520(2) 0.0382(5) Uani 0.5 1 d . . P C -1
 H15K H 0.158129 0.218213 -0.051737 0.046 Uiso 0.5 1 calc R U P C -1
 H15L H 0.202181 0.211153 -0.071661 0.046 Uiso 0.5 1 calc R U P C -1
 Cl7 Cl 0.22669(5) 0.22263(7) -0.01815(4) 0.0384(4) Uani 0.5 1 d . . P C -1
 Cl8 Cl 0.17742(11) 0.11548(13) -0.05718(8) 0.0991(9) Uani 0.5 1 d . . P C -1
 C158 C 0.23219(13) 0.1550(2) 0.47883(10) 0.0649(12) Uani 1 1 d . . . . .
 H15A H 0.200578 0.141560 0.484167 0.078 Uiso 0.8715(14) 1 calc R U P D 1
 H15B H 0.228891 0.198824 0.468325 0.078 Uiso 0.8715(14) 1 calc R U P D 1
 H15C H 0.214929 0.125627 0.462205 0.078 Uiso 0.1285(14) 1 calc R U P D 2
 H15D H 0.207935 0.177527 0.490012 0.078 Uiso 0.1285(14) 1 calc R U P D 2
 Cl9 Cl 0.27244(4) 0.16045(7) 0.51540(3) 0.0623(3) Uani 0.8715(14) 1 d . . P D
 1
 Cl10 Cl 0.25161(4) 0.09775(7) 0.45130(3) 0.0678(4) Uani 0.8715(14) 1 d . . P D
 1
 Cl11 Cl 0.2653(3) 0.1049(5) 0.5077(2) 0.0623(3) Uani 0.1285(14) 1 d . . P D
 2
 Cl12 Cl 0.2593(2) 0.2128(5) 0.4588(2) 0.0678(4) Uani 0.1285(14) 1 d . . P D
 2
 C159 C 0.5286(4) 0.1681(5) 0.2489(3) 0.043(3) Uani 0.33 1 d . . P E -1
 H15M H 0.547703 0.207106 0.244546 0.051 Uiso 0.33 1 calc R U P E -1
 H15N H 0.546918 0.128253 0.244662 0.051 Uiso 0.33 1 calc R U P E -1
 Cl13 Cl 0.5184(2) 0.1687(3) 0.29066(13) 0.0515(14) Uani 0.33 1 d . . P E -1
 Cl14 Cl 0.4763(2) 0.1689(2) 0.22339(13) 0.0629(18) Uani 0.33 1 d . . P E -1

loop_
  _atom_site_aniso_label
  _atom_site_aniso_U_11
  _atom_site_aniso_U_22
  _atom_site_aniso_U_33
  _atom_site_aniso_U_23
  _atom_site_aniso_U_13
  _atom_site_aniso_U_12
 C1 0.0283(13) 0.0120(12) 0.0352(16) -0.0035(11) 0.0148(12) 0.0004(10)
 C2 0.0251(13) 0.0194(13) 0.0361(18) -0.0042(12) 0.0145(12) 0.0010(10)
 C3 0.0246(12) 0.0268(14) 0.0283(17) -0.0072(12) 0.0149(12) 0.0008(11)
 C4 0.0229(12) 0.0314(15) 0.0198(15) -0.0103(12) 0.0083(11) -0.0026(11)
 C5 0.0222(12) 0.0277(15) 0.0282(17) -0.0127(12) 0.0081(11) -0.0046(11)
 C6 0.0251(13) 0.0191(13) 0.0356(18) -0.0092(12) 0.0137(12) -0.0057(10)
 C7 0.0250(12) 0.0359(16) 0.0133(14) -0.0007(12) 0.0069(11) 0.0000(11)
 C8 0.0258(13) 0.0366(16) 0.0172(15) 0.0039(12) 0.0100(11) 0.0037(11)
 C9 0.0282(13) 0.0313(15) 0.0247(16) 0.0088(12) 0.0147(12) 0.0001(11)
 C10 0.0379(15) 0.0235(14) 0.0274(17) 0.0140(12) 0.0144(13) 0.0064(12)
 C11 0.0299(14) 0.0356(16) 0.0256(17) 0.0154(13) 0.0103(12) 0.0125(12)
 C12 0.0230(13) 0.0469(18) 0.0189(16) 0.0089(13) 0.0047(11) 0.0040(12)
 C13 0.0451(16) 0.0178(14) 0.0377(19) 0.0105(13) 0.0245(15) 0.0046(12)
 C14 0.0475(17) 0.0236(15) 0.045(2) -0.0032(14) 0.0298(16) -0.0133(13)
 C15 0.0465(17) 0.0271(16) 0.045(2) -0.0142(14) 0.0260(16) -0.0187(13)
 C16 0.0420(16) 0.0248(15) 0.0337(19) -0.0027(13) 0.0209(14) -0.0112(12)
 C17 0.0363(15) 0.0260(15) 0.0382(19) -0.0044(13) 0.0162(14) -0.0128(12)
 C18 0.0389(15) 0.0141(12) 0.0321(18) -0.0044(11) 0.0162(13) -0.0017(11)
 C19 0.0327(14) 0.0171(13) 0.0335(18) -0.0070(12) 0.0146(13) -0.0007(11)
 C20 0.0331(14) 0.0216(14) 0.0417(19) -0.0041(13) 0.0192(14) -0.0065(11)
 C21 0.0254(13) 0.0276(15) 0.043(2) -0.0052(14) 0.0130(13) -0.0034(11)
 C22 0.0266(13) 0.0231(14) 0.0311(17) -0.0087(12) 0.0104(12) -0.0029(11)
 C23 0.0261(13) 0.0251(14) 0.0262(16) -0.0077(12) 0.0129(12) -0.0010(11)
 C24 0.0248(12) 0.0204(13) 0.0292(16) -0.0061(12) 0.0120(12) 0.0024(10)
 C25 0.0202(12) 0.0295(15) 0.0313(17) -0.0081(13) 0.0054(12) -0.0017(11)
 C26 0.0187(12) 0.0350(16) 0.0358(18) -0.0032(13) 0.0091(12) -0.0041(11)
 C27 0.0189(12) 0.0322(15) 0.0319(17) -0.0054(13) 0.0088(11) 0.0016(11)
 C28 0.0175(11) 0.0327(15) 0.0245(16) -0.0018(12) -0.0005(11) 0.0005(11)
 C29 0.0208(12) 0.0378(16) 0.0199(15) -0.0015(12) 0.0061(11) 0.0010(11)
 C30 0.0233(12) 0.0341(16) 0.0249(16) -0.0090(13) 0.0072(12) 0.0006(11)
 C31 0.0219(12) 0.0329(15) 0.0186(15) 0.0024(12) 0.0050(11) 0.0047(11)
 C32 0.0174(12) 0.0356(16) 0.0285(17) 0.0043(13) 0.0039(11) 0.0047(11)
 C33 0.0202(12) 0.0327(15) 0.0286(17) 0.0077(13) 0.0090(11) 0.0085(11)
 C34 0.0223(12) 0.0273(14) 0.0252(16) 0.0132(12) 0.0082(11) 0.0075(10)
 C35 0.0216(12) 0.0340(16) 0.0277(17) 0.0073(13) 0.0108(12) 0.0000(11)
 C36 0.0240(12) 0.0344(16) 0.0237(16) 0.0027(12) 0.0119(11) 0.0041(11)
 C37 0.0199(12) 0.0239(14) 0.0278(16) 0.0125(12) 0.0056(11) 0.0071(10)
 C38 0.0181(11) 0.0245(14) 0.0324(17) 0.0114(12) 0.0078(11) 0.0053(10)
 C39 0.0193(12) 0.0278(14) 0.0315(17) 0.0072(12) 0.0100(11) 0.0079(10)
 C40 0.0219(12) 0.0225(14) 0.0374(18) 0.0094(12) 0.0071(12) 0.0051(10)
 C41 0.0210(12) 0.0250(14) 0.0427(19) 0.0091(13) 0.0135(13) 0.0027(11)
 C42 0.0240(13) 0.0265(14) 0.0338(18) 0.0097(13) 0.0130(12) 0.0058(11)
 C43 0.0236(13) 0.0222(14) 0.044(2) 0.0047(13) 0.0089(13) 0.0018(11)
 C44 0.0202(13) 0.0436(18) 0.048(2) -0.0104(16) 0.0091(13) 0.0051(12)
 C45 0.0251(14) 0.0416(18) 0.043(2) 0.0137(15) 0.0095(14) -0.0027(12)
 C46 0.015(3) 0.042(5) 0.029(5) -0.011(4) 0.003(3) 0.011(3)
 C47 0.029(3) 0.038(4) 0.029(5) -0.006(4) -0.003(4) 0.019(3)
 C48 0.045(4) 0.019(3) 0.029(4) -0.005(3) -0.006(4) 0.006(3)
 C49 0.057(6) 0.016(3) 0.022(5) 0.006(4) -0.008(5) 0.008(3)
 C50 0.043(4) 0.029(4) 0.028(5) -0.003(3) -0.004(4) 0.023(3)
 C51 0.026(3) 0.037(4) 0.029(5) -0.005(4) -0.002(4) 0.019(3)
 C52 0.057(5) 0.020(4) 0.026(5) 0.008(3) 0.013(4) 0.011(4)
 C53 0.061(5) 0.023(4) 0.035(5) 0.001(4) 0.018(4) -0.014(4)
 C54 0.045(5) 0.042(5) 0.030(4) 0.002(4) 0.014(4) -0.019(4)
 C55 0.035(4) 0.044(5) 0.024(4) 0.007(4) 0.017(3) -0.011(3)
 C56 0.051(4) 0.036(4) 0.019(4) 0.008(3) 0.009(3) -0.003(3)
 C57 0.059(5) 0.029(4) 0.023(4) 0.008(3) 0.005(4) 0.006(3)
 C58 0.023(4) 0.051(6) 0.027(5) -0.003(4) 0.017(4) 0.003(4)
 C59 0.017(3) 0.061(5) 0.027(4) -0.009(4) 0.013(3) 0.000(3)
 C60 0.016(3) 0.052(5) 0.033(5) -0.009(4) 0.001(4) 0.011(3)
 C61 0.025(4) 0.035(5) 0.036(6) -0.014(4) 0.003(4) 0.014(3)
 C62 0.032(3) 0.040(4) 0.022(4) -0.008(3) -0.001(3) 0.019(3)
 C63 0.030(3) 0.040(4) 0.019(4) -0.007(3) 0.013(3) 0.007(3)
 C64 0.042(5) 0.026(4) 0.027(6) 0.004(4) -0.006(5) 0.014(3)
 C65 0.036(4) 0.022(3) 0.029(5) 0.005(3) -0.004(4) 0.013(3)
 C66 0.049(4) 0.020(3) 0.021(4) 0.004(3) 0.003(3) 0.005(3)
 C67 0.047(4) 0.015(3) 0.024(4) 0.011(3) 0.008(4) 0.005(3)
 C68 0.052(5) 0.024(4) 0.038(5) 0.006(3) 0.005(4) -0.007(3)
 C69 0.054(4) 0.021(3) 0.038(5) 0.005(3) 0.007(4) 0.002(3)
 C70 0.033(4) 0.039(5) 0.025(4) 0.012(4) 0.012(3) -0.006(3)
 C71 0.026(3) 0.048(4) 0.019(4) 0.006(3) 0.010(3) -0.003(3)
 C72 0.019(3) 0.042(4) 0.026(4) -0.007(3) 0.013(3) -0.002(3)
 C73 0.014(3) 0.050(6) 0.027(5) -0.007(4) 0.010(3) 0.004(3)
 C74 0.015(3) 0.055(4) 0.031(4) 0.001(3) 0.011(2) -0.008(3)
 C75 0.035(4) 0.039(5) 0.035(4) 0.002(3) 0.015(4) -0.022(3)
 C76 0.0120(10) 0.0270(14) 0.0213(15) -0.0003(11) 0.0086(10) -0.0004(9)
 C77 0.0134(10) 0.0237(13) 0.0269(16) -0.0056(11) 0.0051(10) -0.0036(9)
 C78 0.0163(11) 0.0289(14) 0.0216(15) -0.0031(12) 0.0013(10) 0.0002(10)
 C79 0.0131(10) 0.0259(14) 0.0233(15) -0.0019(11) 0.0039(10) 0.0029(9)
 C80 0.0203(12) 0.0212(13) 0.0298(17) -0.0039(12) 0.0073(11) 0.0013(10)
 C81 0.0217(12) 0.0263(14) 0.0205(15) -0.0045(11) 0.0081(11) 0.0012(10)
 C82 0.0162(11) 0.0227(13) 0.0262(16) 0.0020(11) 0.0053(11) 0.0058(10)
 C83 0.0191(12) 0.0354(16) 0.0256(17) 0.0033(12) -0.0025(11) -0.0018(11)
 C84 0.0216(12) 0.0384(16) 0.0194(16) 0.0026(12) -0.0017(11) 0.0006(11)
 C85 0.0207(11) 0.0198(13) 0.0221(15) 0.0038(11) 0.0008(11) 0.0074(10)
 C86 0.0274(13) 0.0168(13) 0.0305(17) -0.0032(11) 0.0077(12) 0.0010(10)
 C87 0.0287(13) 0.0213(13) 0.0249(16) -0.0050(11) 0.0085(12) 0.0048(11)
 C88 0.0217(12) 0.0174(12) 0.0199(15) 0.0036(10) 0.0021(10) 0.0050(10)
 C89 0.0216(12) 0.0184(13) 0.0223(15) 0.0025(11) -0.0031(11) 0.0009(10)
 C90 0.0249(12) 0.0199(13) 0.0175(15) 0.0018(11) 0.0017(11) 0.0030(10)
 C91 0.0225(12) 0.0163(12) 0.0162(14) 0.0037(10) 0.0025(10) 0.0028(9)
 C92 0.0234(12) 0.0182(13) 0.0246(16) -0.0006(11) 0.0016(11) -0.0008(10)
 C93 0.0258(12) 0.0218(13) 0.0199(15) -0.0009(11) 0.0039(11) 0.0033(10)
 C94 0.0243(12) 0.0169(12) 0.0173(14) 0.0034(10) 0.0072(11) 0.0009(10)
 C95 0.0259(12) 0.0248(14) 0.0168(15) 0.0009(11) 0.0013(11) 0.0001(10)
 C96 0.0274(13) 0.0236(13) 0.0157(14) -0.0011(11) 0.0063(11) -0.0014(10)
 C97 0.0231(12) 0.0212(13) 0.0155(14) 0.0034(10) 0.0090(10) -0.0021(10)
 C98 0.0212(11) 0.0227(13) 0.0175(14) 0.0018(11) 0.0037(10) -0.0034(10)
 C99 0.0258(12) 0.0153(12) 0.0176(14) 0.0009(10) 0.0048(11) -0.0005(10)
 C100 0.0222(12) 0.0235(13) 0.0135(14) 0.0003(10) 0.0091(10) -0.0020(10)
 C101 0.0209(11) 0.0274(14) 0.0137(14) -0.0048(11) 0.0073(10) -0.0030(10)
 C102 0.0220(12) 0.0219(13) 0.0168(14) -0.0043(11) 0.0100(10) -0.0015(10)
 C103 0.0177(11) 0.0259(14) 0.0185(15) -0.0040(11) 0.0120(10) 0.0000(10)
 C104 0.0167(11) 0.0267(14) 0.0219(15) -0.0036(11) 0.0081(10) -0.0019(10)
 C105 0.0222(12) 0.0229(13) 0.0219(15) -0.0027(11) 0.0112(11) -0.0033(10)
 B1 0.0142(12) 0.0272(16) 0.0237(18) 0.0078(13) 0.0018(12) -0.0030(11)
 C106 0.0194(12) 0.0270(14) 0.0378(19) 0.0160(13) 0.0100(12) 0.0019(11)
 C107 0.0193(13) 0.0385(17) 0.053(2) 0.0284(16) 0.0079(13) 0.0022(12)
 C108 0.0181(13) 0.061(2) 0.072(3) 0.045(2) 0.0079(16) 0.0073(14)
 C109 0.0226(15) 0.048(2) 0.095(3) 0.041(2) 0.0283(18) 0.0172(14)
 C110 0.0397(17) 0.0281(16) 0.067(3) 0.0198(16) 0.0341(17) 0.0110(13)
 C111 0.0201(12) 0.0255(15) 0.048(2) 0.0169(14) 0.0131(13) 0.0034(11)
 F1 0.0240(8) 0.0599(12) 0.0413(12) 0.0276(10) -0.0056(8) -0.0050(8)
 F2 0.0182(8) 0.1008(18) 0.0991(19) 0.0615(15) -0.0013(10) 0.0081(10)
 F3 0.0349(10) 0.0713(15) 0.134(2) 0.0535(15) 0.0454(12) 0.0314(10)
 F4 0.0572(12) 0.0345(11) 0.0866(17) 0.0144(11) 0.0494(12) 0.0154(9)
 F5 0.0335(8) 0.0289(9) 0.0384(11) 0.0020(8) 0.0171(8) 0.0042(7)
 C112 0.0139(11) 0.0262(14) 0.0250(16) 0.0079(11) 0.0031(10) 0.0011(10)
 C113 0.0159(11) 0.0306(15) 0.0242(16) 0.0088(12) 0.0012(11) -0.0017(10)
 C114 0.0212(12) 0.0394(17) 0.0234(17) 0.0144(13) 0.0023(11) 0.0000(11)
 C115 0.0232(13) 0.0272(15) 0.0371(19) 0.0176(13) 0.0043(12) -0.0006(11)
 C116 0.0273(13) 0.0227(14) 0.0324(18) 0.0048(12) 0.0033(12) 0.0006(11)
 C117 0.0219(12) 0.0276(14) 0.0223(16) 0.0094(12) 0.0069(11) 0.0037(10)
 F6 0.0289(8) 0.0372(9) 0.0223(9) 0.0067(7) -0.0023(7) -0.0050(7)
 F7 0.0357(9) 0.0502(11) 0.0259(10) 0.0194(8) 0.0004(7) -0.0068(8)
 F8 0.0444(10) 0.0301(9) 0.0461(12) 0.0222(8) 0.0048(8) -0.0031(8)
 F9 0.0496(10) 0.0212(8) 0.0419(11) 0.0038(8) 0.0075(8) -0.0030(7)
 F10 0.0348(8) 0.0237(8) 0.0228(9) 0.0050(7) 0.0073(7) 0.0002(6)
 C118 0.0230(12) 0.0290(15) 0.0203(15) 0.0087(12) -0.0052(11) -0.0035(11)
 C119 0.0285(13) 0.0273(15) 0.0233(16) 0.0058(12) -0.0041(12) -0.0015(11)
 C120 0.0439(17) 0.0360(17) 0.0232(17) 0.0028(13) -0.0063(14) 0.0062(14)
 C121 0.059(2) 0.0279(16) 0.0249(18) 0.0006(13) -0.0148(16) 0.0022(15)
 C122 0.0453(17) 0.0270(16) 0.0332(19) 0.0098(14) -0.0217(15) -0.0137(13)
 C123 0.0269(13) 0.0349(16) 0.0246(17) 0.0128(13) -0.0055(12) -0.0059(12)
 F11 0.0228(7) 0.0367(9) 0.0285(10) 0.0004(7) 0.0043(7) 0.0000(7)
 F12 0.0589(12) 0.0487(11) 0.0297(11) -0.0045(9) 0.0048(9) 0.0145(9)
 F13 0.0905(15) 0.0357(11) 0.0371(12) -0.0091(9) -0.0217(11) 0.0012(10)
 F14 0.0620(12) 0.0384(11) 0.0487(12) 0.0150(9) -0.0303(10) -0.0248(9)
 F15 0.0289(8) 0.0438(10) 0.0390(11) 0.0169(8) -0.0046(7) -0.0164(7)
 C124 0.0163(11) 0.0191(12) 0.0184(14) 0.0012(10) 0.0062(10) 0.0022(9)
 C125 0.0141(10) 0.0196(12) 0.0194(14) 0.0003(10) 0.0061(10) -0.0016(9)
 C126 0.0235(12) 0.0174(12) 0.0153(14) 0.0009(10) 0.0076(10) -0.0028(10)
 C127 0.0211(11) 0.0197(12) 0.0126(14) -0.0002(10) 0.0005(10) 0.0016(10)
 C128 0.0140(10) 0.0211(13) 0.0197(15) -0.0024(10) 0.0019(10) -0.0016(9)
 C129 0.0192(11) 0.0185(12) 0.0183(14) 0.0030(10) 0.0089(10) -0.0018(9)
 F16 0.0148(6) 0.0272(8) 0.0280(9) 0.0066(7) 0.0053(6) -0.0040(6)
 F17 0.0270(7) 0.0264(8) 0.0205(9) 0.0082(6) 0.0081(6) -0.0054(6)
 F18 0.0272(7) 0.0307(8) 0.0182(9) 0.0057(7) -0.0048(6) -0.0045(6)
 F19 0.0158(6) 0.0319(8) 0.0245(9) 0.0036(7) 0.0007(6) -0.0050(6)
 F20 0.0184(7) 0.0289(8) 0.0247(9) 0.0102(7) 0.0059(6) -0.0040(6)
 B2 0.0192(12) 0.0183(14) 0.0193(16) -0.0035(12) 0.0036(12) -0.0037(11)
 C130 0.0187(11) 0.0197(13) 0.0198(15) -0.0014(11) 0.0034(10) -0.0017(9)
 C131 0.0185(11) 0.0190(13) 0.0201(15) -0.0033(10) 0.0016(10) -0.0014(9)
 C132 0.0200(11) 0.0222(13) 0.0146(14) -0.0019(10) 0.0050(10) 0.0021(10)
 C133 0.0191(11) 0.0155(12) 0.0263(16) 0.0047(11) 0.0070(11) -0.0003(9)
 C134 0.0189(11) 0.0148(12) 0.0227(15) -0.0045(10) 0.0017(10) -0.0003(9)
 C135 0.0228(12) 0.0225(13) 0.0140(14) -0.0025(10) 0.0028(10) -0.0007(10)
 F21 0.0293(7) 0.0245(8) 0.0183(8) -0.0053(6) 0.0030(6) -0.0089(6)
 F22 0.0309(8) 0.0284(8) 0.0181(9) 0.0009(6) 0.0071(6) -0.0023(6)
 F23 0.0319(8) 0.0195(8) 0.0299(9) 0.0003(7) 0.0122(7) -0.0056(6)
 F24 0.0270(7) 0.0187(7) 0.0283(9) -0.0045(6) -0.0004(7) -0.0061(6)
 F25 0.0398(9) 0.0251(8) 0.0170(9) -0.0044(6) 0.0019(7) -0.0089(7)
 C136 0.0206(11) 0.0185(12) 0.0159(14) 0.0005(10) 0.0017(10) -0.0024(9)
 C137 0.0216(12) 0.0223(13) 0.0175(14) 0.0014(11) 0.0068(10) -0.0001(10)
 C138 0.0209(12) 0.0217(13) 0.0193(15) 0.0034(11) 0.0015(11) -0.0084(10)
 C139 0.0295(13) 0.0153(12) 0.0170(14) -0.0008(10) 0.0014(11) -0.0045(10)
 C140 0.0244(12) 0.0206(13) 0.0194(15) 0.0008(11) 0.0070(11) 0.0028(10)
 C141 0.0186(11) 0.0212(13) 0.0198(15) 0.0012(11) 0.0034(10) -0.0048(10)
 F26 0.0212(7) 0.0255(8) 0.0307(9) -0.0053(7) 0.0095(6) -0.0036(6)
 F27 0.0242(7) 0.0277(8) 0.0323(10) -0.0030(7) 0.0047(7) -0.0115(6)
 F28 0.0383(8) 0.0194(8) 0.0278(9) -0.0067(7) 0.0045(7) -0.0072(6)
 F29 0.0298(8) 0.0269(8) 0.0309(10) -0.0075(7) 0.0093(7) 0.0034(6)
 F30 0.0170(7) 0.0275(8) 0.0298(9) -0.0048(7) 0.0052(6) -0.0030(6)
 C142 0.0231(12) 0.0155(12) 0.0271(16) -0.0013(11) 0.0059(11) -0.0048(10)
 C143 0.0233(12) 0.0200(13) 0.0275(17) -0.0012(11) 0.0069(11) -0.0046(10)
 C144 0.0233(12) 0.0238(14) 0.0347(18) 0.0082(13) 0.0042(12) -0.0026(11)
 C145 0.0260(13) 0.0173(13) 0.047(2) -0.0012(13) 0.0121(13) 0.0007(11)
 C146 0.0315(14) 0.0250(15) 0.0342(18) -0.0106(13) 0.0120(13) -0.0053(11)
 C147 0.0251(12) 0.0218(14) 0.0273(17) -0.0045(12) 0.0054(12) -0.0020(10)
 F31 0.0281(8) 0.0301(9) 0.0229(9) 0.0021(7) 0.0023(7) -0.0002(6)
 F32 0.0289(8) 0.0355(9) 0.0443(11) 0.0107(8) 0.0027(8) 0.0054(7)
 F33 0.0377(9) 0.0297(9) 0.0615(13) -0.0016(9) 0.0127(9) 0.0111(7)
 F34 0.0412(9) 0.0349(10) 0.0435(12) -0.0189(8) 0.0100(8) 0.0043(8)
 F35 0.0360(8) 0.0318(9) 0.0246(9) -0.0105(7) 0.0023(7) 0.0036(7)
 C148 0.0228(12) 0.0176(12) 0.0186(14) -0.0070(10) 0.0068(11) -0.0034(10)
 C149 0.0191(11) 0.0205(13) 0.0239(15) -0.0045(11) 0.0055(11) -0.0042(10)
 C150 0.0307(13) 0.0206(13) 0.0204(15) -0.0017(11) 0.0118(12) -0.0053(11)
 C151 0.0305(13) 0.0193(13) 0.0195(15) -0.0012(11) 0.0015(12) 0.0000(11)
 C152 0.0208(12) 0.0202(13) 0.0234(15) -0.0059(11) 0.0018(11) -0.0013(10)
 C153 0.0230(12) 0.0203(13) 0.0191(15) -0.0020(11) 0.0080(11) -0.0054(10)
 F36 0.0198(7) 0.0306(8) 0.0269(9) 0.0001(7) 0.0080(6) -0.0054(6)
 F37 0.0390(9) 0.0359(9) 0.0256(10) 0.0077(7) 0.0127(7) -0.0080(7)
 F38 0.0383(9) 0.0300(9) 0.0232(9) 0.0053(7) -0.0013(7) 0.0007(7)
 F39 0.0199(7) 0.0351(9) 0.0297(10) -0.0023(7) 0.0005(6) -0.0009(6)
 F40 0.0203(7) 0.0342(9) 0.0247(9) 0.0036(7) 0.0074(6) -0.0080(6)
 C154 0.0447(17) 0.0430(19) 0.0290(19) -0.0018(14) 0.0070(14) -0.0138(14)
 Cl1 0.0360(4) 0.0319(4) 0.0418(5) 0.0079(3) 0.0100(3) 0.0020(3)
 Cl2 0.0482(4) 0.0441(5) 0.0411(5) -0.0090(4) 0.0146(4) -0.0167(4)
 C155 0.0437(17) 0.0319(17) 0.045(2) -0.0027(15) 0.0089(15) 0.0014(14)
 Cl3 0.0545(5) 0.0342(4) 0.0539(6) 0.0097(4) -0.0088(4) -0.0031(4)
 Cl4 0.0396(4) 0.0438(5) 0.0582(6) 0.0061(4) -0.0068(4) -0.0086(4)
 C156 0.0346(6) 0.0411(9) 0.0391(14) -0.0234(9) 0.0059(10) 0.0007(6)
 Cl5 0.0231(6) 0.0499(10) 0.0636(12) -0.0366(9) 0.0012(7) 0.0018(6)
 Cl6 0.0346(6) 0.0411(9) 0.0391(14) -0.0234(9) 0.0059(10) 0.0007(6)
 C157 0.0346(6) 0.0411(9) 0.0391(14) -0.0234(9) 0.0059(10) 0.0007(6)
 Cl7 0.0391(8) 0.0336(8) 0.0451(10) 0.0052(7) 0.0156(7) 0.0051(6)
 Cl8 0.125(2) 0.0649(16) 0.100(2) -0.0132(15) -0.0113(18) -0.0280(15)
 C158 0.045(2) 0.091(3) 0.056(3) 0.016(2) -0.0012(19) 0.000(2)
 Cl9 0.0466(5) 0.0912(10) 0.0478(7) 0.0102(6) 0.0007(5) 0.0016(6)
 Cl10 0.0395(5) 0.1007(10) 0.0606(8) -0.0068(7) -0.0033(5) 0.0032(6)
 Cl11 0.0466(5) 0.0912(10) 0.0478(7) 0.0102(6) 0.0007(5) 0.0016(6)
 Cl12 0.0395(5) 0.1007(10) 0.0606(8) -0.0068(7) -0.0033(5) 0.0032(6)
 C159 0.076(7) 0.033(6) 0.022(6) 0.001(4) 0.019(6) -0.005(5)
 Cl13 0.0447(16) 0.052(2) 0.058(3) -0.023(2) 0.008(2) -0.0091(13)
 Cl14 0.083(3) 0.0217(16) 0.078(5) -0.001(2) -0.014(3) -0.0060(17)

_geom_special_details
;
 All esds (except the esd in the dihedral angle between two l.s. planes)
 are estimated using the full covariance matrix.  The cell esds are taken
 into account individually in the estimation of esds in distances, angles
 and torsion angles; correlations between esds in cell parameters are only
 used when they are defined by crystal symmetry.  An approximate (isotropic)
 treatment of cell esds is used for estimating esds involving l.s. planes.
;
loop_
  _geom_bond_atom_site_label_1
  _geom_bond_atom_site_label_2
  _geom_bond_distance
  _geom_bond_site_symmetry_2
  _geom_bond_publ_flag
 C1 C1 1.420(6) 2_655 ?
 C1 C2 1.437(4) . ?
 C1 C6 1.429(4) . ?
 C2 H2 0.9500 . ?
 C2 C3 1.356(4) . ?
 C3 H3 0.9500 . ?
 C3 C4 1.429(4) . ?
 C4 C5 1.432(4) . ?
 C4 C7 1.427(4) . ?
 C5 H5 0.9500 . ?
 C5 C6 1.351(4) . ?
 C6 H6 0.9500 . ?
 C7 C8 1.431(4) . ?
 C7 C12 1.428(4) . ?
 C8 H8 0.9500 . ?
 C8 C9 1.358(4) . ?
 C9 H9 0.9500 . ?
 C9 C10 1.432(4) . ?
 C10 C11 1.426(4) . ?
 C10 C13 1.425(4) . ?
 C11 H11 0.9500 . ?
 C11 C12 1.350(4) . ?
 C12 H12 0.9500 . ?
 C13 C14 1.422(4) . ?
 C13 C15 1.430(4) 2_655 ?
 C14 H14 0.9500 . ?
 C14 C15 1.360(5) . ?
 C15 H15 0.9500 . ?
 C16 H16 0.9500 . ?
 C16 C17 1.387(4) . ?
 C16 C18 1.396(4) 2_655 ?
 C17 H17 0.9500 . ?
 C17 C18 1.400(4) . ?
 C18 C19 1.485(4) . ?
 C19 C20 1.407(4) . ?
 C19 C24 1.396(4) . ?
 C20 H20 0.9500 . ?
 C20 C21 1.383(4) . ?
 C21 H21 0.9500 . ?
 C21 C22 1.398(4) . ?
 C22 C23 1.398(4) . ?
 C22 C25 1.486(4) . ?
 C23 H23 0.9500 . ?
 C23 C24 1.380(4) . ?
 C24 H24 0.9500 . ?
 C25 C26 1.401(4) . ?
 C25 C30 1.401(4) . ?
 C26 H26 0.9500 . ?
 C26 C27 1.385(4) . ?
 C27 H27 0.9500 . ?
 C27 C28 1.398(4) . ?
 C28 C29 1.404(4) . ?
 C28 C31 1.485(4) . ?
 C29 H29 0.9500 . ?
 C29 C30 1.380(4) . ?
 C30 H30 0.9500 . ?
 C31 C32 1.405(4) . ?
 C31 C36 1.397(4) . ?
 C32 H32 0.9500 . ?
 C32 C33 1.383(4) . ?
 C33 H33 0.9500 . ?
 C33 C34 1.406(4) . ?
 C34 C35 1.394(4) . ?
 C34 C37 1.483(4) . ?
 C35 H35 0.9500 . ?
 C35 C36 1.382(4) . ?
 C36 H36 0.9500 . ?
 C37 C38 1.392(4) . ?
 C37 C42 1.403(4) . ?
 C38 H38 0.9500 . ?
 C38 C39 1.383(4) . ?
 C39 H39 0.9500 . ?
 C39 C40 1.405(4) . ?
 C40 C41 1.400(4) . ?
 C40 C43 1.488(4) . ?
 C41 H41 0.9500 . ?
 C41 C42 1.378(4) . ?
 C42 H42 0.9500 . ?
 C43 C44 1.396(4) . ?
 C43 C45 1.395(4) . ?
 C44 H44 0.9500 . ?
 C44 C45 1.380(4) 2_655 ?
 C45 H45 0.9500 . ?
 C46 C47 1.424(11) . ?
 C46 C51 1.422(11) . ?
 C46 C73 1.414(12) . ?
 C47 H47 0.9500 . ?
 C47 C48 1.373(11) . ?
 C48 H48 0.9500 . ?
 C48 C49 1.448(11) . ?
 C49 C50 1.432(13) . ?
 C49 C52 1.451(13) . ?
 C50 H50 0.9500 . ?
 C50 C51 1.341(11) . ?
 C51 H51 0.9500 . ?
 C52 C53 1.408(12) . ?
 C52 C57 1.418(11) . ?
 C53 H53 0.9500 . ?
 C53 C54 1.372(11) . ?
 C54 H54 0.9500 . ?
 C54 C55 1.418(12) . ?
 C55 C56 1.425(11) . ?
 C55 C58 1.445(12) . ?
 C56 H56 0.9500 . ?
 C56 C57 1.352(11) . ?
 C57 H57 0.9500 . ?
 C58 C59 1.429(11) . ?
 C58 C63 1.450(12) . ?
 C59 H59 0.9500 . ?
 C59 C60 1.341(11) . ?
 C60 H60 0.9500 . ?
 C60 C61 1.423(12) . ?
 C61 C62 1.443(11) . ?
 C61 C64 1.436(13) . ?
 C62 H62 0.9500 . ?
 C62 C63 1.335(10) . ?
 C63 H63 0.9500 . ?
 C64 C65 1.446(12) . ?
 C64 C69 1.411(12) . ?
 C65 H65 0.9500 . ?
 C65 C66 1.352(11) . ?
 C66 H66 0.9500 . ?
 C66 C67 1.424(11) . ?
 C67 C68 1.440(11) . ?
 C67 C70 1.422(11) . ?
 C68 H68 0.9500 . ?
 C68 C69 1.344(11) . ?
 C69 H69 0.9500 . ?
 C70 C71 1.422(11) . ?
 C70 C75 1.443(11) . ?
 C71 H71 0.9500 . ?
 C71 C72 1.370(10) . ?
 C72 H72 0.9500 . ?
 C72 C73 1.429(11) . ?
 C73 C74 1.443(12) . ?
 C74 H74 0.9500 . ?
 C74 C75 1.335(11) . ?
 C75 H75 0.9500 . ?
 C76 C77 1.393(4) . ?
 C76 C81 1.404(4) . ?
 C76 C103 1.483(4) 7 ?
 C77 H77 0.9500 . ?
 C77 C78 1.383(4) . ?
 C78 H78 0.9500 . ?
 C78 C79 1.397(4) . ?
 C79 C80 1.402(4) . ?
 C79 C82 1.486(4) . ?
 C80 H80 0.9500 . ?
 C80 C81 1.384(4) . ?
 C81 H81 0.9500 . ?
 C82 C83 1.389(4) . ?
 C82 C87 1.401(4) . ?
 C83 H83 0.9500 . ?
 C83 C84 1.389(4) . ?
 C84 H84 0.9500 . ?
 C84 C85 1.396(4) . ?
 C85 C86 1.393(4) . ?
 C85 C88 1.486(4) . ?
 C86 H86 0.9500 . ?
 C86 C87 1.383(4) . ?
 C87 H87 0.9500 . ?
 C88 C89 1.402(4) . ?
 C88 C93 1.399(3) . ?
 C89 H89 0.9500 . ?
 C89 C90 1.383(4) . ?
 C90 H90 0.9500 . ?
 C90 C91 1.399(3) . ?
 C91 C92 1.404(4) . ?
 C91 C94 1.488(3) . ?
 C92 H92 0.9500 . ?
 C92 C93 1.379(4) . ?
 C93 H93 0.9500 . ?
 C94 C95 1.403(4) . ?
 C94 C99 1.400(3) . ?
 C95 H95 0.9500 . ?
 C95 C96 1.387(3) . ?
 C96 H96 0.9500 . ?
 C96 C97 1.404(4) . ?
 C97 C98 1.395(4) . ?
 C97 C100 1.482(3) . ?
 C98 H98 0.9500 . ?
 C98 C99 1.389(3) . ?
 C99 H99 0.9500 . ?
 C100 C101 1.402(4) . ?
 C100 C105 1.405(3) . ?
 C101 H101 0.9500 . ?
 C101 C102 1.382(4) . ?
 C102 H102 0.9500 . ?
 C102 C103 1.401(3) . ?
 C103 C104 1.404(3) . ?
 C104 H104 0.9500 . ?
 C104 C105 1.389(4) . ?
 C105 H105 0.9500 . ?
 B1 C106 1.662(4) . ?
 B1 C112 1.660(4) . ?
 B1 C118 1.649(4) . ?
 B1 C124 1.649(4) . ?
 C106 C107 1.395(4) . ?
 C106 C111 1.380(4) . ?
 C107 C108 1.377(4) . ?
 C107 F1 1.347(4) . ?
 C108 C109 1.364(6) . ?
 C108 F2 1.360(4) . ?
 C109 C110 1.366(5) . ?
 C109 F3 1.352(3) . ?
 C110 C111 1.391(4) . ?
 C110 F4 1.343(4) . ?
 C111 F5 1.364(3) . ?
 C112 C113 1.390(4) . ?
 C112 C117 1.391(4) . ?
 C113 C114 1.384(4) . ?
 C113 F6 1.357(3) . ?
 C114 C115 1.370(4) . ?
 C114 F7 1.344(3) . ?
 C115 C116 1.379(4) . ?
 C115 F8 1.348(3) . ?
 C116 C117 1.374(4) . ?
 C116 F9 1.339(3) . ?
 C117 F10 1.361(3) . ?
 C118 C119 1.390(4) . ?
 C118 C123 1.387(4) . ?
 C119 C120 1.377(4) . ?
 C119 F11 1.356(3) . ?
 C120 C121 1.374(4) . ?
 C120 F12 1.353(4) . ?
 C121 C122 1.366(5) . ?
 C121 F13 1.345(4) . ?
 C122 C123 1.387(4) . ?
 C122 F14 1.352(3) . ?
 C123 F15 1.363(3) . ?
 C124 C125 1.392(3) . ?
 C124 C129 1.390(3) . ?
 C125 C126 1.374(3) . ?
 C125 F16 1.357(2) . ?
 C126 C127 1.376(3) . ?
 C126 F17 1.351(3) . ?
 C127 C128 1.377(3) . ?
 C127 F18 1.336(3) . ?
 C128 C129 1.379(3) . ?
 C128 F19 1.349(3) . ?
 C129 F20 1.356(3) . ?
 B2 C130 1.664(4) . ?
 B2 C136 1.642(4) . ?
 B2 C142 1.663(4) . ?
 B2 C148 1.654(4) . ?
 C130 C131 1.383(4) . ?
 C130 C135 1.389(3) . ?
 C131 C132 1.385(4) . ?
 C131 F21 1.350(3) . ?
 C132 C133 1.377(3) . ?
 C132 F22 1.349(3) . ?
 C133 C134 1.372(4) . ?
 C133 F23 1.345(3) . ?
 C134 C135 1.376(3) . ?
 C134 F24 1.354(3) . ?
 C135 F25 1.359(3) . ?
 C136 C137 1.392(3) . ?
 C136 C141 1.393(3) . ?
 C137 C138 1.381(4) . ?
 C137 F26 1.361(3) . ?
 C138 C139 1.372(4) . ?
 C138 F27 1.351(3) . ?
 C139 C140 1.381(3) . ?
 C139 F28 1.345(3) . ?
 C140 C141 1.376(4) . ?
 C140 F29 1.345(3) . ?
 C141 F30 1.358(3) . ?
 C142 C143 1.384(4) . ?
 C142 C147 1.384(4) . ?
 C143 C144 1.388(4) . ?
 C143 F31 1.357(3) . ?
 C144 C145 1.374(4) . ?
 C144 F32 1.338(3) . ?
 C145 C146 1.369(4) . ?
 C145 F33 1.344(3) . ?
 C146 C147 1.383(4) . ?
 C146 F34 1.356(3) . ?
 C147 F35 1.356(3) . ?
 C148 C149 1.389(4) . ?
 C148 C153 1.389(3) . ?
 C149 C150 1.375(4) . ?
 C149 F36 1.358(3) . ?
 C150 C151 1.381(4) . ?
 C150 F37 1.351(3) . ?
 C151 C152 1.371(4) . ?
 C151 F38 1.341(3) . ?
 C152 C153 1.378(4) . ?
 C152 F39 1.351(3) . ?
 C153 F40 1.362(3) . ?
 C154 H15E 0.9900 . ?
 C154 H15F 0.9900 . ?
 C154 Cl1 1.751(3) . ?
 C154 Cl2 1.761(3) . ?
 C155 H15G 0.9900 . ?
 C155 H15H 0.9900 . ?
 C155 Cl3 1.760(3) . ?
 C155 Cl4 1.765(3) . ?
 C156 H15I 0.9900 . ?
 C156 H15J 0.9900 . ?
 C156 Cl5 1.802(6) . ?
 C156 Cl6 1.739(6) . ?
 C157 H15K 0.9900 . ?
 C157 H15L 0.9900 . ?
 C157 Cl7 1.739(9) . ?
 C157 Cl8 1.667(11) . ?
 C158 H15A 0.9900 . ?
 C158 H15B 0.9900 . ?
 C158 H15C 0.9900 . ?
 C158 H15D 0.9900 . ?
 C158 Cl9 1.776(4) . ?
 C158 Cl10 1.764(5) . ?
 C158 Cl11 1.745(9) . ?
 C158 Cl12 1.679(10) . ?
 C159 H15M 0.9900 . ?
 C159 H15N 0.9900 . ?
 C159 Cl13 1.784(10) . ?
 C159 Cl14 1.708(13) . ?

loop_
  _geom_angle_atom_site_label_1
  _geom_angle_atom_site_label_2
  _geom_angle_atom_site_label_3
  _geom_angle
  _geom_angle_site_symmetry_1
  _geom_angle_site_symmetry_3
  _geom_angle_publ_flag
 C1 C1 C2 120.5(3) 2_655 . ?
 C1 C1 C6 121.3(3) 2_655 . ?
 C6 C1 C2 115.6(3) . . ?
 C1 C2 H2 119.9 . . ?
 C3 C2 C1 120.1(2) . . ?
 C3 C2 H2 119.9 . . ?
 C2 C3 H3 119.8 . . ?
 C2 C3 C4 120.3(2) . . ?
 C4 C3 H3 119.8 . . ?
 C3 C4 C5 115.7(3) . . ?
 C7 C4 C3 120.5(2) . . ?
 C7 C4 C5 120.5(2) . . ?
 C4 C5 H5 119.8 . . ?
 C6 C5 C4 120.3(2) . . ?
 C6 C5 H5 119.8 . . ?
 C1 C6 H6 119.8 . . ?
 C5 C6 C1 120.5(2) . . ?
 C5 C6 H6 119.8 . . ?
 C4 C7 C8 120.4(2) . . ?
 C4 C7 C12 120.3(2) . . ?
 C12 C7 C8 115.5(3) . . ?
 C7 C8 H8 119.9 . . ?
 C9 C8 C7 120.1(2) . . ?
 C9 C8 H8 119.9 . . ?
 C8 C9 H9 120.2 . . ?
 C8 C9 C10 119.6(3) . . ?
 C10 C9 H9 120.2 . . ?
 C11 C10 C9 115.7(3) . . ?
 C13 C10 C9 120.4(3) . . ?
 C13 C10 C11 120.5(3) . . ?
 C10 C11 H11 119.8 . . ?
 C12 C11 C10 120.4(3) . . ?
 C12 C11 H11 119.8 . . ?
 C7 C12 H12 120.0 . . ?
 C11 C12 C7 119.9(3) . . ?
 C11 C12 H12 120.0 . . ?
 C10 C13 C15 120.3(3) . 2_655 ?
 C14 C13 C10 120.9(3) . . ?
 C14 C13 C15 115.9(3) . 2_655 ?
 C13 C14 H14 119.6 . . ?
 C15 C14 C13 120.8(3) . . ?
 C15 C14 H14 119.6 . . ?
 C13 C15 H15 119.9 2_655 . ?
 C14 C15 C13 120.2(3) . 2_655 ?
 C14 C15 H15 119.9 . . ?
 C17 C16 H16 119.2 . . ?
 C17 C16 C18 121.6(3) . 2_655 ?
 C18 C16 H16 119.2 2_655 . ?
 C16 C17 H17 119.3 . . ?
 C16 C17 C18 121.5(3) . . ?
 C18 C17 H17 119.3 . . ?
 C16 C18 C17 116.3(3) 2_655 . ?
 C16 C18 C19 122.2(3) 2_655 . ?
 C17 C18 C19 120.8(3) . . ?
 C20 C19 C18 122.7(3) . . ?
 C24 C19 C18 120.0(2) . . ?
 C24 C19 C20 116.4(3) . . ?
 C19 C20 H20 119.4 . . ?
 C21 C20 C19 121.3(3) . . ?
 C21 C20 H20 119.4 . . ?
 C20 C21 H21 119.3 . . ?
 C20 C21 C22 121.3(3) . . ?
 C22 C21 H21 119.3 . . ?
 C21 C22 C23 116.9(3) . . ?
 C21 C22 C25 122.5(2) . . ?
 C23 C22 C25 119.1(2) . . ?
 C22 C23 H23 119.4 . . ?
 C24 C23 C22 121.2(3) . . ?
 C24 C23 H23 119.4 . . ?
 C19 C24 H24 119.1 . . ?
 C23 C24 C19 121.8(2) . . ?
 C23 C24 H24 119.1 . . ?
 C26 C25 C22 118.5(3) . . ?
 C30 C25 C22 123.1(2) . . ?
 C30 C25 C26 117.0(3) . . ?
 C25 C26 H26 119.6 . . ?
 C27 C26 C25 120.8(3) . . ?
 C27 C26 H26 119.6 . . ?
 C26 C27 H27 119.2 . . ?
 C26 C27 C28 121.6(2) . . ?
 C28 C27 H27 119.2 . . ?
 C27 C28 C29 116.5(3) . . ?
 C27 C28 C31 118.8(2) . . ?
 C29 C28 C31 122.9(2) . . ?
 C28 C29 H29 119.3 . . ?
 C30 C29 C28 121.4(3) . . ?
 C30 C29 H29 119.3 . . ?
 C25 C30 H30 119.4 . . ?
 C29 C30 C25 121.2(2) . . ?
 C29 C30 H30 119.4 . . ?
 C32 C31 C28 122.3(2) . . ?
 C36 C31 C28 119.3(2) . . ?
 C36 C31 C32 116.5(3) . . ?
 C31 C32 H32 119.5 . . ?
 C33 C32 C31 121.1(2) . . ?
 C33 C32 H32 119.5 . . ?
 C32 C33 H33 119.3 . . ?
 C32 C33 C34 121.5(2) . . ?
 C34 C33 H33 119.3 . . ?
 C33 C34 C37 122.6(2) . . ?
 C35 C34 C33 116.4(3) . . ?
 C35 C34 C37 120.2(2) . . ?
 C34 C35 H35 119.2 . . ?
 C36 C35 C34 121.6(2) . . ?
 C36 C35 H35 119.2 . . ?
 C31 C36 H36 119.3 . . ?
 C35 C36 C31 121.5(2) . . ?
 C35 C36 H36 119.3 . . ?
 C38 C37 C34 120.9(2) . . ?
 C38 C37 C42 116.6(3) . . ?
 C42 C37 C34 121.7(2) . . ?
 C37 C38 H38 119.2 . . ?
 C39 C38 C37 121.5(2) . . ?
 C39 C38 H38 119.2 . . ?
 C38 C39 H39 119.2 . . ?
 C38 C39 C40 121.5(3) . . ?
 C40 C39 H39 119.2 . . ?
 C39 C40 C43 121.1(3) . . ?
 C41 C40 C39 116.1(3) . . ?
 C41 C40 C43 121.6(2) . . ?
 C40 C41 H41 119.2 . . ?
 C42 C41 C40 121.7(2) . . ?
 C42 C41 H41 119.2 . . ?
 C37 C42 H42 119.2 . . ?
 C41 C42 C37 121.5(3) . . ?
 C41 C42 H42 119.2 . . ?
 C44 C43 C40 122.3(2) . . ?
 C45 C43 C40 120.9(3) . . ?
 C45 C43 C44 115.7(3) . . ?
 C43 C44 H44 119.2 . . ?
 C45 C44 C43 121.5(3) 2_655 . ?
 C45 C44 H44 119.2 2_655 . ?
 C43 C45 H45 119.1 . . ?
 C44 C45 C43 121.9(3) 2_655 . ?
 C44 C45 H45 119.1 2_655 . ?
 C51 C46 C47 114.9(9) . . ?
 C73 C46 C47 120.6(7) . . ?
 C73 C46 C51 120.6(9) . . ?
 C46 C47 H47 119.5 . . ?
 C48 C47 C46 121.1(8) . . ?
 C48 C47 H47 119.5 . . ?
 C47 C48 H48 121.1 . . ?
 C47 C48 C49 117.8(8) . . ?
 C49 C48 H48 121.1 . . ?
 C48 C49 C52 119.5(8) . . ?
 C50 C49 C48 116.6(9) . . ?
 C50 C49 C52 120.4(9) . . ?
 C49 C50 H50 120.2 . . ?
 C51 C50 C49 119.5(7) . . ?
 C51 C50 H50 120.2 . . ?
 C46 C51 H51 119.4 . . ?
 C50 C51 C46 121.2(7) . . ?
 C50 C51 H51 119.4 . . ?
 C53 C52 C49 119.1(8) . . ?
 C53 C52 C57 116.5(9) . . ?
 C57 C52 C49 121.0(9) . . ?
 C52 C53 H53 119.6 . . ?
 C54 C53 C52 120.8(8) . . ?
 C54 C53 H53 119.6 . . ?
 C53 C54 H54 119.9 . . ?
 C53 C54 C55 120.2(8) . . ?
 C55 C54 H54 119.9 . . ?
 C54 C55 C56 115.6(9) . . ?
 C54 C55 C58 120.0(8) . . ?
 C56 C55 C58 121.4(8) . . ?
 C55 C56 H56 119.4 . . ?
 C57 C56 C55 121.1(8) . . ?
 C57 C56 H56 119.4 . . ?
 C52 C57 H57 119.8 . . ?
 C56 C57 C52 120.4(8) . . ?
 C56 C57 H57 119.8 . . ?
 C55 C58 C63 121.4(8) . . ?
 C59 C58 C55 120.2(8) . . ?
 C59 C58 C63 115.4(8) . . ?
 C58 C59 H59 120.1 . . ?
 C60 C59 C58 119.8(8) . . ?
 C60 C59 H59 120.1 . . ?
 C59 C60 H60 119.9 . . ?
 C59 C60 C61 120.3(8) . . ?
 C61 C60 H60 119.9 . . ?
 C60 C61 C62 116.1(9) . . ?
 C60 C61 C64 121.2(8) . . ?
 C64 C61 C62 119.0(9) . . ?
 C61 C62 H62 120.5 . . ?
 C63 C62 C61 119.1(7) . . ?
 C63 C62 H62 120.5 . . ?
 C58 C63 H63 119.8 . . ?
 C62 C63 C58 120.3(7) . . ?
 C62 C63 H63 119.8 . . ?
 C61 C64 C65 117.5(8) . . ?
 C69 C64 C61 123.9(9) . . ?
 C69 C64 C65 115.3(9) . . ?
 C64 C65 H65 119.9 . . ?
 C66 C65 C64 120.1(8) . . ?
 C66 C65 H65 119.9 . . ?
 C65 C66 H66 119.9 . . ?
 C65 C66 C67 120.2(8) . . ?
 C67 C66 H66 119.9 . . ?
 C66 C67 C68 115.5(8) . . ?
 C70 C67 C66 121.1(7) . . ?
 C70 C67 C68 121.2(8) . . ?
 C67 C68 H68 119.8 . . ?
 C69 C68 C67 120.4(7) . . ?
 C69 C68 H68 119.8 . . ?
 C64 C69 H69 119.7 . . ?
 C68 C69 C64 120.7(8) . . ?
 C68 C69 H69 119.7 . . ?
 C67 C70 C71 120.9(7) . . ?
 C67 C70 C75 121.7(8) . . ?
 C71 C70 C75 114.5(8) . . ?
 C70 C71 H71 119.2 . . ?
 C72 C71 C70 121.6(7) . . ?
 C72 C71 H71 119.2 . . ?
 C71 C72 H72 120.0 . . ?
 C71 C72 C73 120.0(8) . . ?
 C73 C72 H72 120.0 . . ?
 C46 C73 C72 119.9(8) . . ?
 C46 C73 C74 121.2(9) . . ?
 C72 C73 C74 114.8(8) . . ?
 C73 C74 H74 119.3 . . ?
 C75 C74 C73 121.3(7) . . ?
 C75 C74 H74 119.3 . . ?
 C70 C75 H75 119.5 . . ?
 C74 C75 C70 121.1(7) . . ?
 C74 C75 H75 119.5 . . ?
 C77 C76 C81 117.0(2) . . ?
 C77 C76 C103 119.9(2) . 7 ?
 C81 C76 C103 121.9(2) . 7 ?
 C76 C77 H77 119.6 . . ?
 C78 C77 C76 120.8(2) . . ?
 C78 C77 H77 119.6 . . ?
 C77 C78 H78 119.1 . . ?
 C77 C78 C79 121.9(3) . . ?
 C79 C78 H78 119.1 . . ?
 C78 C79 C80 116.5(2) . . ?
 C78 C79 C82 120.1(2) . . ?
 C80 C79 C82 121.8(2) . . ?
 C79 C80 H80 119.5 . . ?
 C81 C80 C79 120.9(2) . . ?
 C81 C80 H80 119.5 . . ?
 C76 C81 H81 119.4 . . ?
 C80 C81 C76 121.3(3) . . ?
 C80 C81 H81 119.4 . . ?
 C83 C82 C79 123.1(2) . . ?
 C83 C82 C87 116.4(2) . . ?
 C87 C82 C79 118.9(2) . . ?
 C82 C83 H83 119.2 . . ?
 C82 C83 C84 121.5(2) . . ?
 C84 C83 H83 119.2 . . ?
 C83 C84 H84 119.4 . . ?
 C83 C84 C85 121.3(3) . . ?
 C85 C84 H84 119.4 . . ?
 C84 C85 C88 123.1(2) . . ?
 C86 C85 C84 116.4(2) . . ?
 C86 C85 C88 119.5(2) . . ?
 C85 C86 H86 119.2 . . ?
 C87 C86 C85 121.6(2) . . ?
 C87 C86 H86 119.2 . . ?
 C82 C87 H87 119.4 . . ?
 C86 C87 C82 121.2(3) . . ?
 C86 C87 H87 119.4 . . ?
 C89 C88 C85 121.2(2) . . ?
 C93 C88 C85 121.6(2) . . ?
 C93 C88 C89 116.6(2) . . ?
 C88 C89 H89 119.4 . . ?
 C90 C89 C88 121.1(2) . . ?
 C90 C89 H89 119.4 . . ?
 C89 C90 H90 119.1 . . ?
 C89 C90 C91 121.7(2) . . ?
 C91 C90 H90 119.1 . . ?
 C90 C91 C92 116.5(2) . . ?
 C90 C91 C94 121.2(2) . . ?
 C92 C91 C94 121.3(2) . . ?
 C91 C92 H92 119.4 . . ?
 C93 C92 C91 121.1(2) . . ?
 C93 C92 H92 119.4 . . ?
 C88 C93 H93 119.1 . . ?
 C92 C93 C88 121.8(2) . . ?
 C92 C93 H93 119.1 . . ?
 C95 C94 C91 122.2(2) . . ?
 C99 C94 C91 119.9(2) . . ?
 C99 C94 C95 117.0(2) . . ?
 C94 C95 H95 119.4 . . ?
 C96 C95 C94 121.1(2) . . ?
 C96 C95 H95 119.4 . . ?
 C95 C96 H96 119.4 . . ?
 C95 C96 C97 121.2(2) . . ?
 C97 C96 H96 119.4 . . ?
 C96 C97 C100 122.6(2) . . ?
 C98 C97 C96 117.1(2) . . ?
 C98 C97 C100 119.1(2) . . ?
 C97 C98 H98 119.4 . . ?
 C99 C98 C97 121.2(2) . . ?
 C99 C98 H98 119.4 . . ?
 C94 C99 H99 119.4 . . ?
 C98 C99 C94 121.3(2) . . ?
 C98 C99 H99 119.4 . . ?
 C101 C100 C97 118.9(2) . . ?
 C101 C100 C105 116.9(2) . . ?
 C105 C100 C97 123.0(2) . . ?
 C100 C101 H101 119.2 . . ?
 C102 C101 C100 121.5(2) . . ?
 C102 C101 H101 119.2 . . ?
 C101 C102 H102 119.3 . . ?
 C101 C102 C103 121.4(2) . . ?
 C103 C102 H102 119.3 . . ?
 C102 C103 C76 119.1(2) . 7 ?
 C102 C103 C104 116.7(2) . . ?
 C104 C103 C76 123.1(2) . 7 ?
 C103 C104 H104 119.3 . . ?
 C105 C104 C103 121.5(2) . . ?
 C105 C104 H104 119.3 . . ?
 C100 C105 H105 119.5 . . ?
 C104 C105 C100 121.0(2) . . ?
 C104 C105 H105 119.5 . . ?
 C112 B1 C106 99.9(2) . . ?
 C118 B1 C106 113.9(2) . . ?
 C118 B1 C112 113.6(2) . . ?
 C124 B1 C106 112.8(2) . . ?
 C124 B1 C112 113.9(2) . . ?
 C124 B1 C118 103.3(2) . . ?
 C107 C106 B1 120.1(3) . . ?
 C111 C106 B1 126.1(2) . . ?
 C111 C106 C107 113.0(3) . . ?
 C108 C107 C106 123.7(4) . . ?
 F1 C107 C106 120.1(3) . . ?
 F1 C107 C108 116.2(3) . . ?
 C109 C108 C107 120.7(3) . . ?
 F2 C108 C107 119.7(4) . . ?
 F2 C108 C109 119.6(3) . . ?
 C108 C109 C110 118.5(3) . . ?
 F3 C109 C108 120.5(3) . . ?
 F3 C109 C110 121.0(4) . . ?
 C109 C110 C111 119.5(4) . . ?
 F4 C110 C109 120.4(3) . . ?
 F4 C110 C111 120.1(3) . . ?
 C106 C111 C110 124.6(3) . . ?
 F5 C111 C106 121.3(2) . . ?
 F5 C111 C110 114.1(3) . . ?
 C113 C112 B1 126.9(2) . . ?
 C113 C112 C117 112.4(2) . . ?
 C117 C112 B1 120.1(2) . . ?
 C114 C113 C112 124.2(3) . . ?
 F6 C113 C112 120.6(2) . . ?
 F6 C113 C114 115.3(2) . . ?
 C115 C114 C113 119.9(3) . . ?
 F7 C114 C113 120.4(3) . . ?
 F7 C114 C115 119.7(3) . . ?
 C114 C115 C116 119.1(3) . . ?
 F8 C115 C114 121.0(3) . . ?
 F8 C115 C116 119.9(3) . . ?
 C117 C116 C115 118.5(3) . . ?
 F9 C116 C115 120.2(2) . . ?
 F9 C116 C117 121.2(3) . . ?
 C116 C117 C112 125.8(3) . . ?
 F10 C117 C112 119.6(2) . . ?
 F10 C117 C116 114.6(2) . . ?
 C119 C118 B1 120.1(2) . . ?
 C123 C118 B1 127.6(3) . . ?
 C123 C118 C119 112.2(3) . . ?
 C120 C119 C118 125.0(3) . . ?
 F11 C119 C118 119.4(2) . . ?
 F11 C119 C120 115.6(3) . . ?
 C121 C120 C119 119.7(3) . . ?
 F12 C120 C119 120.7(3) . . ?
 F12 C120 C121 119.6(3) . . ?
 C122 C121 C120 118.5(3) . . ?
 F13 C121 C120 121.0(3) . . ?
 F13 C121 C122 120.5(3) . . ?
 C121 C122 C123 119.7(3) . . ?
 F14 C122 C121 120.3(3) . . ?
 F14 C122 C123 119.9(3) . . ?
 C118 C123 C122 124.8(3) . . ?
 F15 C123 C118 120.5(3) . . ?
 F15 C123 C122 114.8(2) . . ?
 C125 C124 B1 119.9(2) . . ?
 C129 C124 B1 126.9(2) . . ?
 C129 C124 C125 113.0(2) . . ?
 C126 C125 C124 124.8(2) . . ?
 F16 C125 C124 119.4(2) . . ?
 F16 C125 C126 115.8(2) . . ?
 C125 C126 C127 119.5(2) . . ?
 F17 C126 C125 120.9(2) . . ?
 F17 C126 C127 119.5(2) . . ?
 C126 C127 C128 118.5(2) . . ?
 F18 C127 C126 120.6(2) . . ?
 F18 C127 C128 120.8(2) . . ?
 C127 C128 C129 120.1(2) . . ?
 F19 C128 C127 119.7(2) . . ?
 F19 C128 C129 120.1(2) . . ?
 C128 C129 C124 124.0(2) . . ?
 F20 C129 C124 121.0(2) . . ?
 F20 C129 C128 115.0(2) . . ?
 C136 B2 C130 113.9(2) . . ?
 C136 B2 C142 114.55(19) . . ?
 C136 B2 C148 102.2(2) . . ?
 C142 B2 C130 99.85(19) . . ?
 C148 B2 C130 113.63(19) . . ?
 C148 B2 C142 113.3(2) . . ?
 C131 C130 B2 127.5(2) . . ?
 C131 C130 C135 112.7(2) . . ?
 C135 C130 B2 119.3(2) . . ?
 C130 C131 C132 123.8(2) . . ?
 F21 C131 C130 121.0(2) . . ?
 F21 C131 C132 115.2(2) . . ?
 C133 C132 C131 120.4(2) . . ?
 F22 C132 C131 120.3(2) . . ?
 F22 C132 C133 119.3(2) . . ?
 C134 C133 C132 118.4(2) . . ?
 F23 C133 C132 120.8(2) . . ?
 F23 C133 C134 120.8(2) . . ?
 C133 C134 C135 119.0(2) . . ?
 F24 C134 C133 120.1(2) . . ?
 F24 C134 C135 121.0(2) . . ?
 C134 C135 C130 125.7(2) . . ?
 F25 C135 C130 118.8(2) . . ?
 F25 C135 C134 115.5(2) . . ?
 C137 C136 B2 127.2(2) . . ?
 C137 C136 C141 112.9(2) . . ?
 C141 C136 B2 119.6(2) . . ?
 C138 C137 C136 124.1(2) . . ?
 F26 C137 C136 120.8(2) . . ?
 F26 C137 C138 115.1(2) . . ?
 C139 C138 C137 120.0(2) . . ?
 F27 C138 C137 120.1(2) . . ?
 F27 C138 C139 120.0(2) . . ?
 C138 C139 C140 118.9(2) . . ?
 F28 C139 C138 121.0(2) . . ?
 F28 C139 C140 120.1(2) . . ?
 C141 C140 C139 119.1(2) . . ?
 F29 C140 C139 119.7(2) . . ?
 F29 C140 C141 121.2(2) . . ?
 C140 C141 C136 125.1(2) . . ?
 F30 C141 C136 118.7(2) . . ?
 F30 C141 C140 116.2(2) . . ?
 C143 C142 B2 119.3(2) . . ?
 C143 C142 C147 113.1(2) . . ?
 C147 C142 B2 126.9(2) . . ?
 C142 C143 C144 125.2(3) . . ?
 F31 C143 C142 119.1(2) . . ?
 F31 C143 C144 115.7(2) . . ?
 C145 C144 C143 118.7(3) . . ?
 F32 C144 C143 121.0(3) . . ?
 F32 C144 C145 120.3(2) . . ?
 C146 C145 C144 118.8(2) . . ?
 F33 C145 C144 120.8(3) . . ?
 F33 C145 C146 120.5(3) . . ?
 C145 C146 C147 120.4(3) . . ?
 F34 C146 C145 119.6(2) . . ?
 F34 C146 C147 120.0(3) . . ?
 C146 C147 C142 123.8(3) . . ?
 F35 C147 C142 121.5(2) . . ?
 F35 C147 C146 114.7(2) . . ?
 C149 C148 B2 120.6(2) . . ?
 C153 C148 B2 127.1(2) . . ?
 C153 C148 C149 112.1(2) . . ?
 C150 C149 C148 125.3(2) . . ?
 F36 C149 C148 118.6(2) . . ?
 F36 C149 C150 116.1(2) . . ?
 C149 C150 C151 119.4(2) . . ?
 F37 C150 C149 121.0(2) . . ?
 F37 C150 C151 119.6(2) . . ?
 C152 C151 C150 118.2(2) . . ?
 F38 C151 C150 121.1(2) . . ?
 F38 C151 C152 120.7(2) . . ?
 C151 C152 C153 120.0(2) . . ?
 F39 C152 C151 119.8(2) . . ?
 F39 C152 C153 120.2(2) . . ?
 C152 C153 C148 124.9(2) . . ?
 F40 C153 C148 120.8(2) . . ?
 F40 C153 C152 114.3(2) . . ?
 H15E C154 H15F 107.9 . . ?
 Cl1 C154 H15E 109.1 . . ?
 Cl1 C154 H15F 109.1 . . ?
 Cl1 C154 Cl2 112.40(18) . . ?
 Cl2 C154 H15E 109.1 . . ?
 Cl2 C154 H15F 109.1 . . ?
 H15G C155 H15H 108.1 . . ?
 Cl3 C155 H15G 109.5 . . ?
 Cl3 C155 H15H 109.5 . . ?
 Cl3 C155 Cl4 110.71(17) . . ?
 Cl4 C155 H15G 109.5 . . ?
 Cl4 C155 H15H 109.5 . . ?
 H15I C156 H15J 108.1 . . ?
 Cl5 C156 H15I 109.5 . . ?
 Cl5 C156 H15J 109.5 . . ?
 Cl6 C156 H15I 109.5 . . ?
 Cl6 C156 H15J 109.5 . . ?
 Cl6 C156 Cl5 110.6(4) . . ?
 H15K C157 H15L 106.9 . . ?
 Cl7 C157 H15K 107.3 . . ?
 Cl7 C157 H15L 107.3 . . ?
 Cl8 C157 H15K 107.3 . . ?
 Cl8 C157 H15L 107.3 . . ?
 Cl8 C157 Cl7 120.2(7) . . ?
 H15A C158 H15B 107.9 . . ?
 H15C C158 H15D 106.9 . . ?
 Cl9 C158 H15A 109.3 . . ?
 Cl9 C158 H15B 109.3 . . ?
 Cl10 C158 H15A 109.3 . . ?
 Cl10 C158 H15B 109.3 . . ?
 Cl10 C158 Cl9 111.7(2) . . ?
 Cl11 C158 H15C 107.3 . . ?
 Cl11 C158 H15D 107.3 . . ?
 Cl12 C158 H15C 107.3 . . ?
 Cl12 C158 H15D 107.3 . . ?
 Cl12 C158 Cl11 120.2(4) . . ?
 H15M C159 H15N 108.0 . . ?
 Cl13 C159 H15M 109.4 . . ?
 Cl13 C159 H15N 109.4 . . ?
 Cl14 C159 H15M 109.4 . . ?
 Cl14 C159 H15N 109.4 . . ?
 Cl14 C159 Cl13 111.1(7) . . ?

loop_
  _geom_torsion_atom_site_label_1
  _geom_torsion_atom_site_label_2
  _geom_torsion_atom_site_label_3
  _geom_torsion_atom_site_label_4
  _geom_torsion
  _geom_torsion_site_symmetry_1
  _geom_torsion_site_symmetry_2
  _geom_torsion_site_symmetry_3
  _geom_torsion_site_symmetry_4
  _geom_torsion_publ_flag
 C1 C1 C2 C3 -140.3(2) 2_655 . . . ?
 C1 C1 C6 C5 139.8(2) 2_655 . . . ?
 C1 C2 C3 C4 0.4(4) . . . . ?
 C2 C1 C6 C5 -21.6(4) . . . . ?
 C2 C3 C4 C5 -21.8(4) . . . . ?
 C2 C3 C4 C7 137.7(3) . . . . ?
 C3 C4 C5 C6 21.6(4) . . . . ?
 C3 C4 C7 C8 0.5(4) . . . . ?
 C3 C4 C7 C12 -156.9(3) . . . . ?
 C4 C5 C6 C1 0.2(4) . . . . ?
 C4 C7 C8 C9 -135.0(3) . . . . ?
 C4 C7 C12 C11 134.7(3) . . . . ?
 C5 C4 C7 C8 159.0(3) . . . . ?
 C5 C4 C7 C12 1.7(4) . . . . ?
 C6 C1 C2 C3 21.3(4) . . . . ?
 C7 C4 C5 C6 -138.0(3) . . . . ?
 C7 C8 C9 C10 0.0(4) . . . . ?
 C8 C7 C12 C11 -23.7(4) . . . . ?
 C8 C9 C10 C11 -23.3(4) . . . . ?
 C8 C9 C10 C13 135.9(3) . . . . ?
 C9 C10 C11 C12 23.2(4) . . . . ?
 C9 C10 C13 C14 0.0(4) . . . . ?
 C9 C10 C13 C15 -160.0(3) . . . 2_655 ?
 C10 C11 C12 C7 0.4(4) . . . . ?
 C10 C13 C14 C15 -141.3(3) . . . . ?
 C11 C10 C13 C14 158.3(3) . . . . ?
 C11 C10 C13 C15 -1.8(4) . . . 2_655 ?
 C12 C7 C8 C9 23.4(4) . . . . ?
 C13 C10 C11 C12 -136.0(3) . . . . ?
 C13 C14 C15 C13 0.0(4) . . . 2_655 ?
 C15 C13 C14 C15 19.6(4) 2_655 . . . ?
 C16 C17 C18 C16 7.5(4) . . . 2_655 ?
 C16 C17 C18 C19 -163.0(3) . . . . ?
 C16 C18 C19 C20 175.9(3) 2_655 . . . ?
 C16 C18 C19 C24 -15.7(4) 2_655 . . . ?
 C17 C18 C19 C20 -14.1(4) . . . . ?
 C17 C18 C19 C24 154.2(3) . . . . ?
 C18 C16 C17 C18 1.8(4) 2_655 . . . ?
 C18 C19 C20 C21 160.3(3) . . . . ?
 C18 C19 C24 C23 -161.1(2) . . . . ?
 C19 C20 C21 C22 0.2(4) . . . . ?
 C20 C19 C24 C23 7.9(4) . . . . ?
 C20 C21 C22 C23 8.5(4) . . . . ?
 C20 C21 C22 C25 -157.5(3) . . . . ?
 C21 C22 C23 C24 -9.1(4) . . . . ?
 C21 C22 C25 C26 28.2(4) . . . . ?
 C21 C22 C25 C30 -165.8(3) . . . . ?
 C22 C23 C24 C19 0.8(4) . . . . ?
 C22 C25 C26 C27 157.0(3) . . . . ?
 C22 C25 C30 C29 -156.9(3) . . . . ?
 C23 C22 C25 C26 -137.5(3) . . . . ?
 C23 C22 C25 C30 28.5(4) . . . . ?
 C24 C19 C20 C21 -8.4(4) . . . . ?
 C25 C22 C23 C24 157.5(3) . . . . ?
 C25 C26 C27 C28 0.6(4) . . . . ?
 C26 C25 C30 C29 9.3(4) . . . . ?
 C26 C27 C28 C29 9.2(4) . . . . ?
 C26 C27 C28 C31 -156.1(3) . . . . ?
 C27 C28 C29 C30 -9.8(4) . . . . ?
 C27 C28 C31 C32 -25.8(4) . . . . ?
 C27 C28 C31 C36 138.5(3) . . . . ?
 C28 C29 C30 C25 0.6(4) . . . . ?
 C28 C31 C32 C33 155.1(3) . . . . ?
 C28 C31 C36 C35 -155.4(3) . . . . ?
 C29 C28 C31 C32 169.9(3) . . . . ?
 C29 C28 C31 C36 -25.8(4) . . . . ?
 C30 C25 C26 C27 -9.9(4) . . . . ?
 C31 C28 C29 C30 154.8(3) . . . . ?
 C31 C32 C33 C34 -0.3(4) . . . . ?
 C32 C31 C36 C35 9.7(4) . . . . ?
 C32 C33 C34 C35 10.0(4) . . . . ?
 C32 C33 C34 C37 -159.5(3) . . . . ?
 C33 C34 C35 C36 -9.8(4) . . . . ?
 C33 C34 C37 C38 18.0(4) . . . . ?
 C33 C34 C37 C42 -171.9(3) . . . . ?
 C34 C35 C36 C31 0.0(4) . . . . ?
 C34 C37 C38 C39 162.8(2) . . . . ?
 C34 C37 C42 C41 -162.7(2) . . . . ?
 C35 C34 C37 C38 -151.1(3) . . . . ?
 C35 C34 C37 C42 18.9(4) . . . . ?
 C36 C31 C32 C33 -9.5(4) . . . . ?
 C37 C34 C35 C36 159.9(3) . . . . ?
 C37 C38 C39 C40 -0.4(4) . . . . ?
 C38 C37 C42 C41 7.7(4) . . . . ?
 C38 C39 C40 C41 8.4(4) . . . . ?
 C38 C39 C40 C43 -159.3(2) . . . . ?
 C39 C40 C41 C42 -8.4(4) . . . . ?
 C39 C40 C43 C44 -7.9(4) . . . . ?
 C39 C40 C43 C45 159.9(3) . . . . ?
 C40 C41 C42 C37 0.4(4) . . . . ?
 C40 C43 C44 C45 156.7(3) . . . 2_655 ?
 C40 C43 C45 C44 -159.6(3) . . . 2_655 ?
 C41 C40 C43 C44 -175.0(3) . . . . ?
 C41 C40 C43 C45 -7.2(4) . . . . ?
 C42 C37 C38 C39 -7.7(4) . . . . ?
 C43 C40 C41 C42 159.2(3) . . . . ?
 C44 C43 C45 C44 9.0(4) . . . 2_655 ?
 C45 C43 C44 C45 -11.7(4) . . . 2_655 ?
 C46 C47 C48 C49 1.6(10) . . . . ?
 C46 C73 C74 C75 136.9(8) . . . . ?
 C47 C46 C51 C50 25.4(9) . . . . ?
 C47 C46 C73 C72 -5.2(11) . . . . ?
 C47 C46 C73 C74 -161.6(6) . . . . ?
 C47 C48 C49 C50 22.0(9) . . . . ?
 C47 C48 C49 C52 -137.1(7) . . . . ?
 C48 C49 C50 C51 -22.0(10) . . . . ?
 C48 C49 C52 C53 8.6(11) . . . . ?
 C48 C49 C52 C57 167.2(7) . . . . ?
 C49 C50 C51 C46 -2.1(10) . . . . ?
 C49 C52 C53 C54 142.4(8) . . . . ?
 C49 C52 C57 C56 -141.9(8) . . . . ?
 C50 C49 C52 C53 -149.8(8) . . . . ?
 C50 C49 C52 C57 8.9(11) . . . . ?
 C51 C46 C47 C48 -24.9(9) . . . . ?
 C51 C46 C73 C72 151.5(7) . . . . ?
 C51 C46 C73 C74 -5.0(10) . . . . ?
 C52 C49 C50 C51 136.9(8) . . . . ?
 C52 C53 C54 C55 -1.4(11) . . . . ?
 C53 C52 C57 C56 17.3(10) . . . . ?
 C53 C54 C55 C56 19.6(10) . . . . ?
 C53 C54 C55 C58 -141.0(8) . . . . ?
 C54 C55 C56 C57 -19.6(10) . . . . ?
 C54 C55 C58 C59 -6.4(11) . . . . ?
 C54 C55 C58 C63 152.9(7) . . . . ?
 C55 C56 C57 C52 1.2(11) . . . . ?
 C55 C58 C59 C60 137.4(8) . . . . ?
 C55 C58 C63 C62 -136.4(8) . . . . ?
 C56 C55 C58 C59 -165.7(7) . . . . ?
 C56 C55 C58 C63 -6.5(11) . . . . ?
 C57 C52 C53 C54 -17.2(11) . . . . ?
 C58 C55 C56 C57 140.6(8) . . . . ?
 C58 C59 C60 C61 -1.0(11) . . . . ?
 C59 C58 C63 C62 23.9(9) . . . . ?
 C59 C60 C61 C62 24.8(10) . . . . ?
 C59 C60 C61 C64 -133.2(8) . . . . ?
 C60 C61 C62 C63 -23.9(9) . . . . ?
 C60 C61 C64 C65 1.8(10) . . . . ?
 C60 C61 C64 C69 160.2(7) . . . . ?
 C61 C62 C63 C58 -0.4(10) . . . . ?
 C61 C64 C65 C66 137.0(7) . . . . ?
 C61 C64 C69 C68 -135.4(9) . . . . ?
 C62 C61 C64 C65 -155.5(7) . . . . ?
 C62 C61 C64 C69 2.9(12) . . . . ?
 C63 C58 C59 C60 -23.1(10) . . . . ?
 C64 C61 C62 C63 134.6(8) . . . . ?
 C64 C65 C66 C67 0.8(10) . . . . ?
 C65 C64 C69 C68 23.4(10) . . . . ?
 C65 C66 C67 C68 21.3(9) . . . . ?
 C65 C66 C67 C70 -142.0(7) . . . . ?
 C66 C67 C68 C69 -21.2(10) . . . . ?
 C66 C67 C70 C71 1.6(11) . . . . ?
 C66 C67 C70 C75 161.2(7) . . . . ?
 C67 C68 C69 C64 -1.4(11) . . . . ?
 C67 C70 C71 C72 140.6(7) . . . . ?
 C67 C70 C75 C74 -140.5(8) . . . . ?
 C68 C67 C70 C71 -160.7(7) . . . . ?
 C68 C67 C70 C75 -1.1(11) . . . . ?
 C69 C64 C65 C66 -23.2(10) . . . . ?
 C70 C67 C68 C69 142.0(8) . . . . ?
 C70 C71 C72 C73 0.0(10) . . . . ?
 C71 C70 C75 C74 20.3(10) . . . . ?
 C71 C72 C73 C46 -137.4(7) . . . . ?
 C71 C72 C73 C74 20.4(9) . . . . ?
 C72 C73 C74 C75 -20.6(10) . . . . ?
 C73 C46 C47 C48 133.0(8) . . . . ?
 C73 C46 C51 C50 -132.6(8) . . . . ?
 C73 C74 C75 C70 0.1(11) . . . . ?
 C75 C70 C71 C72 -20.3(9) . . . . ?
 C76 C77 C78 C79 0.8(4) . . . . ?
 C76 C103 C104 C105 159.5(2) 7 . . . ?
 C77 C76 C81 C80 9.0(3) . . . . ?
 C77 C78 C79 C80 9.8(3) . . . . ?
 C77 C78 C79 C82 -156.0(2) . . . . ?
 C78 C79 C80 C81 -10.9(3) . . . . ?
 C78 C79 C82 C83 -19.0(3) . . . . ?
 C78 C79 C82 C87 146.3(2) . . . . ?
 C79 C80 C81 C76 1.6(4) . . . . ?
 C79 C82 C83 C84 155.4(2) . . . . ?
 C79 C82 C87 C86 -156.3(2) . . . . ?
 C80 C79 C82 C83 175.9(2) . . . . ?
 C80 C79 C82 C87 -18.8(3) . . . . ?
 C81 C76 C77 C78 -10.2(3) . . . . ?
 C82 C79 C80 C81 154.7(2) . . . . ?
 C82 C83 C84 C85 0.5(4) . . . . ?
 C83 C82 C87 C86 10.0(4) . . . . ?
 C83 C84 C85 C86 9.6(4) . . . . ?
 C83 C84 C85 C88 -158.6(2) . . . . ?
 C84 C85 C86 C87 -9.9(4) . . . . ?
 C84 C85 C88 C89 11.0(4) . . . . ?
 C84 C85 C88 C93 -179.0(2) . . . . ?
 C85 C86 C87 C82 0.1(4) . . . . ?
 C85 C88 C89 C90 162.3(2) . . . . ?
 C85 C88 C93 C92 -161.9(2) . . . . ?
 C86 C85 C88 C89 -156.9(2) . . . . ?
 C86 C85 C88 C93 13.1(4) . . . . ?
 C87 C82 C83 C84 -10.3(4) . . . . ?
 C88 C85 C86 C87 158.8(2) . . . . ?
 C88 C89 C90 C91 -0.7(4) . . . . ?
 C89 C88 C93 C92 8.5(4) . . . . ?
 C89 C90 C91 C92 9.2(4) . . . . ?
 C89 C90 C91 C94 -159.5(2) . . . . ?
 C90 C91 C92 C93 -8.9(4) . . . . ?
 C90 C91 C94 C95 -17.1(4) . . . . ?
 C90 C91 C94 C99 151.5(2) . . . . ?
 C91 C92 C93 C88 0.1(4) . . . . ?
 C91 C94 C95 C96 160.2(2) . . . . ?
 C91 C94 C99 C98 -161.2(2) . . . . ?
 C92 C91 C94 C95 174.8(2) . . . . ?
 C92 C91 C94 C99 -16.6(4) . . . . ?
 C93 C88 C89 C90 -8.2(4) . . . . ?
 C94 C91 C92 C93 159.8(2) . . . . ?
 C94 C95 C96 C97 0.7(4) . . . . ?
 C95 C94 C99 C98 8.0(4) . . . . ?
 C95 C96 C97 C98 8.0(4) . . . . ?
 C95 C96 C97 C100 -159.4(2) . . . . ?
 C96 C97 C98 C99 -8.7(4) . . . . ?
 C96 C97 C100 C101 30.9(4) . . . . ?
 C96 C97 C100 C105 -162.1(2) . . . . ?
 C97 C98 C99 C94 0.7(4) . . . . ?
 C97 C100 C101 C102 160.1(2) . . . . ?
 C97 C100 C105 C104 -158.7(2) . . . . ?
 C98 C97 C100 C101 -136.3(2) . . . . ?
 C98 C97 C100 C105 30.7(4) . . . . ?
 C99 C94 C95 C96 -8.7(4) . . . . ?
 C100 C97 C98 C99 159.2(2) . . . . ?
 C100 C101 C102 C103 -1.2(4) . . . . ?
 C101 C100 C105 C104 8.5(4) . . . . ?
 C101 C102 C103 C76 -159.1(2) . . . 7 ?
 C101 C102 C103 C104 9.1(3) . . . . ?
 C102 C103 C104 C105 -8.2(4) . . . . ?
 C103 C76 C77 C78 157.4(2) 7 . . . ?
 C103 C76 C81 C80 -158.3(2) 7 . . . ?
 C103 C104 C105 C100 -0.6(4) . . . . ?
 C105 C100 C101 C102 -7.7(4) . . . . ?
 B1 C106 C107 C108 171.8(3) . . . . ?
 B1 C106 C107 F1 -7.0(4) . . . . ?
 B1 C106 C111 C110 -169.0(3) . . . . ?
 B1 C106 C111 F5 11.0(4) . . . . ?
 B1 C112 C113 C114 -172.0(2) . . . . ?
 B1 C112 C113 F6 7.1(4) . . . . ?
 B1 C112 C117 C116 173.9(2) . . . . ?
 B1 C112 C117 F10 -6.5(3) . . . . ?
 B1 C118 C119 C120 -179.4(3) . . . . ?
 B1 C118 C119 F11 0.5(4) . . . . ?
 B1 C118 C123 C122 177.8(3) . . . . ?
 B1 C118 C123 F15 -1.8(4) . . . . ?
 B1 C124 C125 C126 -179.4(2) . . . . ?
 B1 C124 C125 F16 0.7(3) . . . . ?
 B1 C124 C129 C128 178.3(3) . . . . ?
 B1 C124 C129 F20 -2.1(4) . . . . ?
 C106 B1 C112 C113 98.0(3) . . . . ?
 C106 B1 C112 C117 -73.4(3) . . . . ?
 C106 B1 C118 C119 -160.8(2) . . . . ?
 C106 B1 C118 C123 23.8(4) . . . . ?
 C106 B1 C124 C125 -49.3(3) . . . . ?
 C106 B1 C124 C129 135.5(3) . . . . ?
 C106 C107 C108 C109 -2.2(5) . . . . ?
 C106 C107 C108 F2 178.9(3) . . . . ?
 C107 C106 C111 C110 1.2(4) . . . . ?
 C107 C106 C111 F5 -178.8(2) . . . . ?
 C107 C108 C109 C110 1.4(5) . . . . ?
 C107 C108 C109 F3 -178.7(3) . . . . ?
 C108 C109 C110 C111 0.6(5) . . . . ?
 C108 C109 C110 F4 -179.8(3) . . . . ?
 C109 C110 C111 C106 -2.0(4) . . . . ?
 C109 C110 C111 F5 178.0(3) . . . . ?
 C111 C106 C107 C108 0.9(4) . . . . ?
 C111 C106 C107 F1 -177.9(2) . . . . ?
 F1 C107 C108 C109 176.6(3) . . . . ?
 F1 C107 C108 F2 -2.3(4) . . . . ?
 F2 C108 C109 C110 -179.7(3) . . . . ?
 F2 C108 C109 F3 0.2(5) . . . . ?
 F3 C109 C110 C111 -179.3(3) . . . . ?
 F3 C109 C110 F4 0.2(5) . . . . ?
 F4 C110 C111 C106 178.4(3) . . . . ?
 F4 C110 C111 F5 -1.6(4) . . . . ?
 C112 B1 C106 C107 -76.9(3) . . . . ?
 C112 B1 C106 C111 92.7(3) . . . . ?
 C112 B1 C118 C119 -47.4(3) . . . . ?
 C112 B1 C118 C123 137.2(3) . . . . ?
 C112 B1 C124 C125 -162.2(2) . . . . ?
 C112 B1 C124 C129 22.6(4) . . . . ?
 C112 C113 C114 C115 -0.1(4) . . . . ?
 C112 C113 C114 F7 179.6(2) . . . . ?
 C113 C112 C117 C116 1.3(4) . . . . ?
 C113 C112 C117 F10 -179.0(2) . . . . ?
 C113 C114 C115 C116 -1.0(4) . . . . ?
 C113 C114 C115 F8 179.2(2) . . . . ?
 C114 C115 C116 C117 2.1(4) . . . . ?
 C114 C115 C116 F9 -177.6(2) . . . . ?
 C115 C116 C117 C112 -2.4(4) . . . . ?
 C115 C116 C117 F10 177.9(2) . . . . ?
 C117 C112 C113 C114 0.0(4) . . . . ?
 C117 C112 C113 F6 179.1(2) . . . . ?
 F6 C113 C114 C115 -179.2(2) . . . . ?
 F6 C113 C114 F7 0.5(3) . . . . ?
 F7 C114 C115 C116 179.3(2) . . . . ?
 F7 C114 C115 F8 -0.6(4) . . . . ?
 F8 C115 C116 C117 -178.0(2) . . . . ?
 F8 C115 C116 F9 2.2(4) . . . . ?
 F9 C116 C117 C112 177.3(2) . . . . ?
 F9 C116 C117 F10 -2.3(4) . . . . ?
 C118 B1 C106 C107 44.5(3) . . . . ?
 C118 B1 C106 C111 -145.9(3) . . . . ?
 C118 B1 C112 C113 -23.6(3) . . . . ?
 C118 B1 C112 C117 165.0(2) . . . . ?
 C118 B1 C124 C125 74.1(3) . . . . ?
 C118 B1 C124 C129 -101.0(3) . . . . ?
 C118 C119 C120 C121 2.2(4) . . . . ?
 C118 C119 C120 F12 -177.3(2) . . . . ?
 C119 C118 C123 C122 2.1(4) . . . . ?
 C119 C118 C123 F15 -177.5(2) . . . . ?
 C119 C120 C121 C122 0.7(4) . . . . ?
 C119 C120 C121 F13 179.2(3) . . . . ?
 C120 C121 C122 C123 -1.9(4) . . . . ?
 C120 C121 C122 F14 179.2(3) . . . . ?
 C121 C122 C123 C118 0.4(4) . . . . ?
 C121 C122 C123 F15 -180.0(2) . . . . ?
 C123 C118 C119 C120 -3.4(4) . . . . ?
 C123 C118 C119 F11 176.6(2) . . . . ?
 F11 C119 C120 C121 -177.8(2) . . . . ?
 F11 C119 C120 F12 2.7(4) . . . . ?
 F12 C120 C121 C122 -179.8(3) . . . . ?
 F12 C120 C121 F13 -1.4(4) . . . . ?
 F13 C121 C122 C123 179.7(3) . . . . ?
 F13 C121 C122 F14 0.7(4) . . . . ?
 F14 C122 C123 C118 179.3(2) . . . . ?
 F14 C122 C123 F15 -1.1(4) . . . . ?
 C124 B1 C106 C107 161.8(2) . . . . ?
 C124 B1 C106 C111 -28.5(4) . . . . ?
 C124 B1 C112 C113 -141.5(2) . . . . ?
 C124 B1 C112 C117 47.1(3) . . . . ?
 C124 B1 C118 C119 76.4(3) . . . . ?
 C124 B1 C118 C123 -98.9(3) . . . . ?
 C124 C125 C126 C127 2.4(4) . . . . ?
 C124 C125 C126 F17 -178.5(2) . . . . ?
 C125 C124 C129 C128 2.9(4) . . . . ?
 C125 C124 C129 F20 -177.5(2) . . . . ?
 C125 C126 C127 C128 -0.2(4) . . . . ?
 C125 C126 C127 F18 177.9(2) . . . . ?
 C126 C127 C128 C129 -0.4(4) . . . . ?
 C126 C127 C128 F19 178.1(2) . . . . ?
 C127 C128 C129 C124 -1.1(4) . . . . ?
 C127 C128 C129 F20 179.3(2) . . . . ?
 C129 C124 C125 C126 -3.6(4) . . . . ?
 C129 C124 C125 F16 176.5(2) . . . . ?
 F16 C125 C126 C127 -177.6(2) . . . . ?
 F16 C125 C126 F17 1.4(3) . . . . ?
 F17 C126 C127 C128 -179.3(2) . . . . ?
 F17 C126 C127 F18 -1.1(4) . . . . ?
 F18 C127 C128 C129 -178.5(2) . . . . ?
 F18 C127 C128 F19 0.0(4) . . . . ?
 F19 C128 C129 C124 -179.6(2) . . . . ?
 F19 C128 C129 F20 0.8(3) . . . . ?
 B2 C130 C131 C132 -171.1(2) . . . . ?
 B2 C130 C131 F21 7.9(4) . . . . ?
 B2 C130 C135 C134 174.7(2) . . . . ?
 B2 C130 C135 F25 -5.4(3) . . . . ?
 B2 C136 C137 C138 173.5(3) . . . . ?
 B2 C136 C137 F26 -5.8(4) . . . . ?
 B2 C136 C141 C140 -174.5(2) . . . . ?
 B2 C136 C141 F30 5.9(4) . . . . ?
 B2 C142 C143 C144 169.8(2) . . . . ?
 B2 C142 C143 F31 -9.2(3) . . . . ?
 B2 C142 C147 C146 -170.2(2) . . . . ?
 B2 C142 C147 F35 9.0(4) . . . . ?
 B2 C148 C149 C150 -179.8(2) . . . . ?
 B2 C148 C149 F36 2.1(3) . . . . ?
 B2 C148 C153 C152 179.2(2) . . . . ?
 B2 C148 C153 F40 -1.5(4) . . . . ?
 C130 B2 C136 C137 133.3(3) . . . . ?
 C130 B2 C136 C141 -54.5(3) . . . . ?
 C130 B2 C142 C143 -66.0(3) . . . . ?
 C130 B2 C142 C147 103.3(3) . . . . ?
 C130 B2 C148 C149 -167.8(2) . . . . ?
 C130 B2 C148 C153 17.3(4) . . . . ?
 C130 C131 C132 C133 -2.4(4) . . . . ?
 C130 C131 C132 F22 178.3(2) . . . . ?
 C131 C130 C135 C134 2.4(4) . . . . ?
 C131 C130 C135 F25 -177.8(2) . . . . ?
 C131 C132 C133 C134 1.6(4) . . . . ?
 C131 C132 C133 F23 -178.1(2) . . . . ?
 C132 C133 C134 C135 0.9(4) . . . . ?
 C132 C133 C134 F24 -179.4(2) . . . . ?
 C133 C134 C135 C130 -3.1(4) . . . . ?
 C133 C134 C135 F25 177.0(2) . . . . ?
 C135 C130 C131 C132 0.4(4) . . . . ?
 C135 C130 C131 F21 179.5(2) . . . . ?
 F21 C131 C132 C133 178.5(2) . . . . ?
 F21 C131 C132 F22 -0.8(3) . . . . ?
 F22 C132 C133 C134 -179.0(2) . . . . ?
 F22 C132 C133 F23 1.2(3) . . . . ?
 F23 C133 C134 C135 -179.3(2) . . . . ?
 F23 C133 C134 F24 0.4(3) . . . . ?
 F24 C134 C135 C130 177.2(2) . . . . ?
 F24 C134 C135 F25 -2.6(3) . . . . ?
 C136 B2 C130 C131 -19.6(4) . . . . ?
 C136 B2 C130 C135 169.3(2) . . . . ?
 C136 B2 C142 C143 56.1(3) . . . . ?
 C136 B2 C142 C147 -134.6(3) . . . . ?
 C136 B2 C148 C149 69.0(3) . . . . ?
 C136 B2 C148 C153 -105.8(3) . . . . ?
 C136 C137 C138 C139 -0.4(4) . . . . ?
 C136 C137 C138 F27 179.6(2) . . . . ?
 C137 C136 C141 C140 -1.2(4) . . . . ?
 C137 C136 C141 F30 179.2(2) . . . . ?
 C137 C138 C139 C140 0.3(4) . . . . ?
 C137 C138 C139 F28 -179.6(2) . . . . ?
 C138 C139 C140 C141 -0.6(4) . . . . ?
 C138 C139 C140 F29 178.8(2) . . . . ?
 C139 C140 C141 C136 1.2(4) . . . . ?
 C139 C140 C141 F30 -179.2(2) . . . . ?
 C141 C136 C137 C138 0.8(4) . . . . ?
 C141 C136 C137 F26 -178.5(2) . . . . ?
 F26 C137 C138 C139 178.9(2) . . . . ?
 F26 C137 C138 F27 -1.1(4) . . . . ?
 F27 C138 C139 C140 -179.7(2) . . . . ?
 F27 C138 C139 F28 0.4(4) . . . . ?
 F28 C139 C140 C141 179.3(2) . . . . ?
 F28 C139 C140 F29 -1.3(4) . . . . ?
 F29 C140 C141 C136 -178.2(2) . . . . ?
 F29 C140 C141 F30 1.4(4) . . . . ?
 C142 B2 C130 C131 102.9(3) . . . . ?
 C142 B2 C130 C135 -68.2(3) . . . . ?
 C142 B2 C136 C137 19.2(4) . . . . ?
 C142 B2 C136 C141 -168.5(2) . . . . ?
 C142 B2 C148 C149 -54.8(3) . . . . ?
 C142 B2 C148 C153 130.4(3) . . . . ?
 C142 C143 C144 C145 1.0(4) . . . . ?
 C142 C143 C144 F32 -179.5(2) . . . . ?
 C143 C142 C147 C146 -0.4(4) . . . . ?
 C143 C142 C147 F35 178.8(2) . . . . ?
 C143 C144 C145 C146 0.3(4) . . . . ?
 C143 C144 C145 F33 179.7(2) . . . . ?
 C144 C145 C146 C147 -1.5(4) . . . . ?
 C144 C145 C146 F34 178.7(2) . . . . ?
 C145 C146 C147 C142 1.6(4) . . . . ?
 C145 C146 C147 F35 -177.7(2) . . . . ?
 C147 C142 C143 C144 -0.9(4) . . . . ?
 C147 C142 C143 F31 -179.9(2) . . . . ?
 F31 C143 C144 C145 180.0(2) . . . . ?
 F31 C143 C144 F32 -0.5(3) . . . . ?
 F32 C144 C145 C146 -179.3(2) . . . . ?
 F32 C144 C145 F33 0.2(4) . . . . ?
 F33 C145 C146 C147 179.1(2) . . . . ?
 F33 C145 C146 F34 -0.7(4) . . . . ?
 F34 C146 C147 C142 -178.6(2) . . . . ?
 F34 C146 C147 F35 2.1(4) . . . . ?
 C148 B2 C130 C131 -136.1(3) . . . . ?
 C148 B2 C130 C135 52.8(3) . . . . ?
 C148 B2 C136 C137 -103.7(3) . . . . ?
 C148 B2 C136 C141 68.5(3) . . . . ?
 C148 B2 C142 C143 172.8(2) . . . . ?
 C148 B2 C142 C147 -17.9(3) . . . . ?
 C148 C149 C150 C151 1.5(4) . . . . ?
 C148 C149 C150 F37 -177.7(2) . . . . ?
 C149 C148 C153 C152 3.9(4) . . . . ?
 C149 C148 C153 F40 -176.8(2) . . . . ?
 C149 C150 C151 C152 1.9(4) . . . . ?
 C149 C150 C151 F38 -177.4(2) . . . . ?
 C150 C151 C152 C153 -2.1(4) . . . . ?
 C150 C151 C152 F39 177.4(2) . . . . ?
 C151 C152 C153 C148 -1.0(4) . . . . ?
 C151 C152 C153 F40 179.7(2) . . . . ?
 C153 C148 C149 C150 -4.2(4) . . . . ?
 C153 C148 C149 F36 177.7(2) . . . . ?
 F36 C149 C150 C151 179.6(2) . . . . ?
 F36 C149 C150 F37 0.5(4) . . . . ?
 F37 C150 C151 C152 -178.9(2) . . . . ?
 F37 C150 C151 F38 1.8(4) . . . . ?
 F38 C151 C152 C153 177.1(2) . . . . ?
 F38 C151 C152 F39 -3.4(4) . . . . ?
 F39 C152 C153 C148 179.5(2) . . . . ?
 F39 C152 C153 F40 0.2(3) . . . . ?

_shelx_res_file
;
TITL kaya_a.res in C2/c
    kaya.res
    created by SHELXL-2019/3 at 09:32:51 on 14-Dec-2023
REM Yadorkari-X generated
REM SPGR C2/c monoclinic
CELL 0.71073 28.4017 20.3156 41.3026 90 97.433 90
ZERR 8 0.0004 0.0003 0.0008 0 0.002 0
LATT 7
SYMM -X,+Y,0.5-Z
SFAC C H F B Cl
UNIT 1138.64 549.28 320 16 69.28
EADP Cl6 C156 C157
EADP Cl9 Cl11
EADP Cl10 Cl12

L.S. 10
PLAN  5
SIZE 0.15 0.1 0.04
TEMP -170(2)
CONF
LIST 4
WPDB -1
BOND $H
fmap 2
acta
MORE -1
REM <olex2.extras>
REM <HklSrc "%.\\kaya.hkl">
REM </olex2.extras>

WGHT    0.041100   54.805302
FVAR       0.34361   0.87147
C1    1    0.495577    0.507713    0.232681    11.00000    0.02830    0.01195 =
         0.03525   -0.00349    0.01476    0.00040
C2    1    0.533632    0.518667    0.213534    11.00000    0.02507    0.01943 =
         0.03609   -0.00421    0.01445    0.00102
AFIX  43
H2    2    0.563936    0.499674    0.220076    11.00000   -1.20000
AFIX   0
C3    1    0.526382    0.556064    0.186142    11.00000    0.02462    0.02677 =
         0.02828   -0.00723    0.01490    0.00077
AFIX  43
H3    2    0.551593    0.562918    0.173479    11.00000   -1.20000
AFIX   0
C4    1    0.481020    0.585208    0.176231    11.00000    0.02294    0.03140 =
         0.01985   -0.01031    0.00831   -0.00263
C5    1    0.441689    0.554683    0.188760    11.00000    0.02220    0.02773 =
         0.02817   -0.01271    0.00812   -0.00460
AFIX  43
H5    2    0.410429    0.560815    0.177880    11.00000   -1.20000
AFIX   0
C6    1    0.448800    0.517205    0.215972    11.00000    0.02514    0.01913 =
         0.03561   -0.00924    0.01370   -0.00567
AFIX  43
H6    2    0.422499    0.497009    0.224060    11.00000   -1.20000
AFIX   0
C7    1    0.477573    0.651350    0.164538    11.00000    0.02498    0.03587 =
         0.01330   -0.00069    0.00694   -0.00004
C8    1    0.519541    0.689227    0.162343    11.00000    0.02581    0.03664 =
         0.01720    0.00385    0.00998    0.00370
AFIX  43
H8    2    0.545472    0.670099    0.153342    11.00000   -1.20000
AFIX   0
C9    1    0.522364    0.752435    0.173099    11.00000    0.02819    0.03131 =
         0.02469    0.00881    0.01465    0.00012
AFIX  43
H9    2    0.550195    0.777615    0.171635    11.00000   -1.20000
AFIX   0
C10   1    0.483138    0.780936    0.186665    11.00000    0.03795    0.02348 =
         0.02745    0.01402    0.01437    0.00643
C11   1    0.438062    0.751300    0.176825    11.00000    0.02986    0.03562 =
         0.02556    0.01542    0.01030    0.01251
AFIX  43
H11   2    0.409842    0.775860    0.177900    11.00000   -1.20000
AFIX   0
C12   1    0.435221    0.688531    0.165984    11.00000    0.02299    0.04693 =
         0.01887    0.00891    0.00474    0.00396
AFIX  43
H12   2    0.405087    0.669132    0.159328    11.00000   -1.20000
AFIX   0
C13   1    0.491009    0.819233    0.215761    11.00000    0.04513    0.01779 =
         0.03770    0.01053    0.02447    0.00463
C14   1    0.537737    0.829967    0.231863    11.00000    0.04747    0.02362 =
         0.04460   -0.00316    0.02982   -0.01334
AFIX  43
H14   2    0.563012    0.837190    0.219299    11.00000   -1.20000
AFIX   0
C15   1    0.546698    0.830025    0.265008    11.00000    0.04647    0.02705 =
         0.04522   -0.01423    0.02604   -0.01871
AFIX  43
H15   2    0.578094    0.837254    0.275425    11.00000   -1.20000
AFIX   0

C16   1    0.473736    0.344892    0.275718    11.00000    0.04202    0.02483 =
         0.03374   -0.00269    0.02087   -0.01124
AFIX  43
H16   2    0.455175    0.340793    0.293167    11.00000   -1.20000
AFIX   0
C17   1    0.451211    0.345800    0.243855    11.00000    0.03632    0.02602 =
         0.03819   -0.00442    0.01621   -0.01278
AFIX  43
H17   2    0.417539    0.343622    0.240014    11.00000   -1.20000
AFIX   0
C18   1    0.476971    0.349855    0.217226    11.00000    0.03894    0.01410 =
         0.03207   -0.00436    0.01625   -0.00169
C19   1    0.453338    0.369145    0.184426    11.00000    0.03274    0.01710 =
         0.03347   -0.00702    0.01457   -0.00065
C20   1    0.403652    0.370353    0.176431    11.00000    0.03315    0.02156 =
         0.04167   -0.00409    0.01915   -0.00647
AFIX  43
H20   2    0.384448    0.346060    0.189379    11.00000   -1.20000
AFIX   0
C21   1    0.382232    0.406209    0.150099    11.00000    0.02544    0.02761 =
         0.04301   -0.00519    0.01302   -0.00343
AFIX  43
H21   2    0.348597    0.406189    0.145361    11.00000   -1.20000
AFIX   0
C22   1    0.409087    0.442472    0.130317    11.00000    0.02656    0.02312 =
         0.03108   -0.00867    0.01037   -0.00287
C23   1    0.458315    0.433666    0.135561    11.00000    0.02608    0.02511 =
         0.02623   -0.00772    0.01293   -0.00096
AFIX  43
H23   2    0.477383    0.452343    0.120656    11.00000   -1.20000
AFIX   0
C24   1    0.479701    0.398335    0.161997    11.00000    0.02484    0.02041 =
         0.02921   -0.00610    0.01197    0.00240
AFIX  43
H24   2    0.513271    0.393750    0.165017    11.00000   -1.20000
AFIX   0
C25   1    0.389119    0.498847    0.110110    11.00000    0.02018    0.02946 =
         0.03134   -0.00813    0.00544   -0.00174
C26   1    0.351882    0.534899    0.120634    11.00000    0.01873    0.03499 =
         0.03579   -0.00322    0.00908   -0.00409
AFIX  43
H26   2    0.332481    0.515032    0.134987    11.00000   -1.20000
AFIX   0
C27   1    0.342995    0.599123    0.110383    11.00000    0.01895    0.03224 =
         0.03189   -0.00541    0.00879    0.00162
AFIX  43
H27   2    0.317710    0.622627    0.118040    11.00000   -1.20000
AFIX   0
C28   1    0.370304    0.630234    0.089047    11.00000    0.01748    0.03270 =
         0.02447   -0.00176   -0.00053    0.00053
C29   1    0.402338    0.590351    0.074764    11.00000    0.02076    0.03784 =
         0.01989   -0.00148    0.00615    0.00103
AFIX  43
H29   2    0.417936    0.607664    0.057620    11.00000   -1.20000
AFIX   0
C30   1    0.411640    0.526536    0.085105    11.00000    0.02331    0.03412 =
         0.02495   -0.00902    0.00724    0.00056
AFIX  43
H30   2    0.433716    0.500907    0.075089    11.00000   -1.20000
AFIX   0
C31   1    0.372739    0.703266    0.089050    11.00000    0.02190    0.03293 =
         0.01864    0.00241    0.00497    0.00467
C32   1    0.336492    0.742789    0.098821    11.00000    0.01744    0.03560 =
         0.02848    0.00427    0.00388    0.00470
AFIX  43
H32   2    0.305102    0.725893    0.097382    11.00000   -1.20000
AFIX   0
C33   1    0.345791    0.805897    0.110501    11.00000    0.02019    0.03274 =
         0.02862    0.00765    0.00899    0.00845
AFIX  43
H33   2    0.320577    0.831609    0.116831    11.00000   -1.20000
AFIX   0
C34   1    0.391720    0.832828    0.113212    11.00000    0.02229    0.02728 =
         0.02524    0.01319    0.00822    0.00752
C35   1    0.425384    0.797151    0.098767    11.00000    0.02160    0.03396 =
         0.02768    0.00726    0.01077   -0.00005
AFIX  43
H35   2    0.455348    0.816616    0.096966    11.00000   -1.20000
AFIX   0
C36   1    0.416211    0.734130    0.087001    11.00000    0.02401    0.03441 =
         0.02371    0.00272    0.01191    0.00408
AFIX  43
H36   2    0.440004    0.711287    0.077303    11.00000   -1.20000
AFIX   0
C37   1    0.406617    0.889300    0.134885    11.00000    0.01990    0.02391 =
         0.02781    0.01253    0.00562    0.00713
C38   1    0.380991    0.906863    0.160098    11.00000    0.01813    0.02448 =
         0.03244    0.01144    0.00777    0.00530
AFIX  43
H38   2    0.349511    0.890912    0.159893    11.00000   -1.20000
AFIX   0
C39   1    0.400304    0.947006    0.185447    11.00000    0.01934    0.02778 =
         0.03154    0.00717    0.01002    0.00787
AFIX  43
H39   2    0.381707    0.958213    0.202174    11.00000   -1.20000
AFIX   0
C40   1    0.446799    0.971597    0.187032    11.00000    0.02193    0.02250 =
         0.03743    0.00945    0.00711    0.00505
C41   1    0.469789    0.960710    0.159502    11.00000    0.02105    0.02502 =
         0.04274    0.00909    0.01345    0.00271
AFIX  43
H41   2    0.499465    0.981428    0.158177    11.00000   -1.20000
AFIX   0
C42   1    0.450469    0.920714    0.134284    11.00000    0.02403    0.02650 =
         0.03383    0.00966    0.01297    0.00581
AFIX  43
H42   2    0.467236    0.914266    0.116071    11.00000   -1.20000
AFIX   0
C43   1    0.473072    0.994942    0.218434    11.00000    0.02356    0.02219 =
         0.04415    0.00467    0.00895    0.00176
C44   1    0.451418    1.001202    0.246764    11.00000    0.02023    0.04364 =
         0.04835   -0.01042    0.00905    0.00513
AFIX  43
H44   2    0.417948    1.006528    0.244937    11.00000   -1.20000
AFIX   0
C45   1    0.522480    0.999830    0.222634    11.00000    0.02508    0.04164 =
         0.04309    0.01373    0.00954   -0.00268
AFIX  43
H45   2    0.538616    1.002285    0.203906    11.00000   -1.20000
AFIX   0

PART -1
C46   1    0.152318    0.345575    0.019941    10.50000    0.01460    0.04181 =
         0.02931   -0.01094    0.00286    0.01059
C47   1    0.183439    0.400217    0.026620    10.50000    0.02905    0.03759 =
         0.02852   -0.00623   -0.00324    0.01908
AFIX  43
H47   2    0.187366    0.419247    0.047809    10.50000   -1.20000
AFIX   0
C48   1    0.207873    0.425866    0.002941    10.50000    0.04534    0.01870 =
         0.02878   -0.00527   -0.00640    0.00555
AFIX  43
H48   2    0.229259    0.461610    0.007541    10.50000   -1.20000
AFIX   0
C49   1    0.199963    0.396628   -0.029270    10.50000    0.05702    0.01644 =
         0.02173    0.00591   -0.00755    0.00827
C50   1    0.156443    0.361208   -0.037409    10.50000    0.04290    0.02858 =
         0.02763   -0.00325   -0.00399    0.02306
AFIX  43
H50   2    0.143943    0.354359   -0.059617    10.50000   -1.20000
AFIX   0
C51   1    0.133459    0.337775   -0.013452    10.50000    0.02568    0.03741 =
         0.02944   -0.00533   -0.00224    0.01920
AFIX  43
H51   2    0.104061    0.315573   -0.018883    10.50000   -1.20000
AFIX   0
C52   1    0.240085    0.384277   -0.046883    10.50000    0.05672    0.02005 =
         0.02649    0.00838    0.01258    0.01052
C53   1    0.286410    0.392599   -0.030624    10.50000    0.06053    0.02344 =
         0.03519    0.00087    0.01836   -0.01444
AFIX  43
H53   2    0.292895    0.427651   -0.015478    10.50000   -1.20000
AFIX   0
C54   1    0.322313    0.350718   -0.036378    10.50000    0.04468    0.04192 =
         0.03030    0.00162    0.01400   -0.01936
AFIX  43
H54   2    0.353554    0.357509   -0.025594    10.50000   -1.20000
AFIX   0
C55   1    0.312902    0.297310   -0.058387    10.50000    0.03474    0.04357 =
         0.02357    0.00666    0.01664   -0.01098
C56   1    0.270587    0.302780   -0.080896    10.50000    0.05138    0.03640 =
         0.01930    0.00768    0.00860   -0.00276
AFIX  43
H56   2    0.267123    0.276871   -0.100206    10.50000   -1.20000
AFIX   0
C57   1    0.235291    0.344211   -0.075238    10.50000    0.05887    0.02857 =
         0.02348    0.00771    0.00526    0.00622
AFIX  43
H57   2    0.207119    0.346492   -0.090345    10.50000   -1.20000
AFIX   0
C58   1    0.335578    0.234415   -0.051038    10.50000    0.02339    0.05080 =
         0.02651   -0.00299    0.01739    0.00273
C59   1    0.371073    0.227605   -0.023398    10.50000    0.01718    0.06127 =
         0.02676   -0.00924    0.01298   -0.00020
AFIX  43
H59   2    0.394638    0.260634   -0.018668    10.50000   -1.20000
AFIX   0
C60   1    0.371031    0.174456   -0.004149    10.50000    0.01636    0.05174 =
         0.03297   -0.00882    0.00074    0.01121
AFIX  43
H60   2    0.394928    0.169535    0.014028    10.50000   -1.20000
AFIX   0
C61   1    0.335343    0.125405   -0.010837    10.50000    0.02502    0.03460 =
         0.03592   -0.01431    0.00316    0.01403
C62   1    0.313379    0.120888   -0.044275    10.50000    0.03187    0.04040 =
         0.02195   -0.00814   -0.00074    0.01918
AFIX  43
H62   2    0.298890    0.081026   -0.052420    10.50000   -1.20000
AFIX   0
C63   1    0.313702    0.173496   -0.063606    10.50000    0.03005    0.03962 =
         0.01885   -0.00725    0.01348    0.00691
AFIX  43
H63   2    0.299534    0.171025   -0.085705    10.50000   -1.20000
AFIX   0
C64   1    0.310634    0.099523    0.014577    10.50000    0.04174    0.02608 =
         0.02687    0.00430   -0.00641    0.01449
C65   1    0.322361    0.126559    0.046993    10.50000    0.03637    0.02228 =
         0.02887    0.00542   -0.00439    0.01274
AFIX  43
H65   2    0.354597    0.134366    0.055441    10.50000   -1.20000
AFIX   0
C66   1    0.287510    0.140756    0.065310    10.50000    0.04882    0.02049 =
         0.02065    0.00428    0.00329    0.00465
AFIX  43
H66   2    0.295297    0.159012    0.086502    10.50000   -1.20000
AFIX   0
C67   1    0.239191    0.128416    0.052919    10.50000    0.04710    0.01518 =
         0.02446    0.01115    0.00811    0.00532
C68   1    0.231638    0.080866    0.026899    10.50000    0.05215    0.02365 =
         0.03772    0.00629    0.00514   -0.00687
AFIX  43
H68   2    0.201846    0.059237    0.022467    10.50000   -1.20000
AFIX   0
C69   1    0.266496    0.066905    0.008845    10.50000    0.05407    0.02080 =
         0.03834    0.00513    0.00749    0.00223
AFIX  43
H69   2    0.261350    0.034751   -0.007940    10.50000   -1.20000
AFIX   0
C70   1    0.202588    0.172502    0.059275    10.50000    0.03347    0.03911 =
         0.02518    0.01190    0.01191   -0.00629
C71   1    0.213387    0.231150    0.077540    10.50000    0.02633    0.04823 =
         0.01904    0.00558    0.00985   -0.00343
AFIX  43
H71   2    0.237240    0.230122    0.095918    10.50000   -1.20000
AFIX   0
C72   1    0.190223    0.289087    0.069269    10.50000    0.01942    0.04194 =
         0.02571   -0.00654    0.01339   -0.00226
AFIX  43
H72   2    0.198081    0.327599    0.081863    10.50000   -1.20000
AFIX   0
C73   1    0.154245    0.291606    0.041705    10.50000    0.01412    0.04982 =
         0.02701   -0.00702    0.01046    0.00423
C74   1    0.133878    0.228746    0.031461    10.50000    0.01513    0.05456 =
         0.03135    0.00145    0.01092   -0.00803
AFIX  43
H74   2    0.103649    0.227338    0.018589    10.50000   -1.20000
AFIX   0
C75   1    0.156649    0.172508    0.039702    10.50000    0.03499    0.03855 =
         0.03461    0.00226    0.01470   -0.02170
AFIX  43
H75   2    0.142384    0.131845    0.032569    10.50000   -1.20000
AFIX   0

PART 0
C76   1    0.472726    0.217845   -0.058032    11.00000    0.01203    0.02702 =
         0.02133   -0.00031    0.00863   -0.00040
C77   1    0.488278    0.235576   -0.025849    11.00000    0.01341    0.02370 =
         0.02693   -0.00563    0.00511   -0.00362
AFIX  43
H77   2    0.495382    0.280352   -0.020686    11.00000   -1.20000
AFIX   0
C78   1    0.493505    0.188824   -0.001323    11.00000    0.01627    0.02893 =
         0.02158   -0.00311    0.00126    0.00023
AFIX  43
H78   2    0.503802    0.202367    0.020459    11.00000   -1.20000
AFIX   0
C79   1    0.484082    0.122238   -0.007649    11.00000    0.01311    0.02588 =
         0.02331   -0.00195    0.00388    0.00294
C80   1    0.476372    0.103521   -0.040588    11.00000    0.02026    0.02125 =
         0.02976   -0.00393    0.00731    0.00131
AFIX  43
H80   2    0.475338    0.058109   -0.046123    11.00000   -1.20000
AFIX   0
C81   1    0.470245    0.150281   -0.065157    11.00000    0.02172    0.02627 =
         0.02047   -0.00449    0.00812    0.00120
AFIX  43
H81   2    0.464247    0.136370   -0.087266    11.00000   -1.20000
AFIX   0
C82   1    0.471580    0.078396    0.018743    11.00000    0.01618    0.02271 =
         0.02620    0.00198    0.00529    0.00579
C83   1    0.481446    0.093784    0.051681    11.00000    0.01911    0.03540 =
         0.02560    0.00330   -0.00245   -0.00178
AFIX  43
H83   2    0.506699    0.123244    0.058677    11.00000   -1.20000
AFIX   0
C84   1    0.455234    0.067085    0.074636    11.00000    0.02159    0.03836 =
         0.01942    0.00264   -0.00171    0.00062
AFIX  43
H84   2    0.462752    0.078936    0.096956    11.00000   -1.20000
AFIX   0
C85   1    0.418067    0.023185    0.065541    11.00000    0.02068    0.01983 =
         0.02209    0.00380    0.00081    0.00741
C86   1    0.413568    0.000019    0.033534    11.00000    0.02737    0.01684 =
         0.03047   -0.00321    0.00773    0.00096
AFIX  43
H86   2    0.392155   -0.035016    0.027283    11.00000   -1.20000
AFIX   0
C87   1    0.439518    0.026789    0.010643    11.00000    0.02869    0.02130 =
         0.02493   -0.00499    0.00848    0.00482
AFIX  43
H87   2    0.435519    0.009853   -0.010978    11.00000   -1.20000
AFIX   0
C88   1    0.379316    0.010859    0.085744    11.00000    0.02170    0.01739 =
         0.01988    0.00362    0.00213    0.00498
C89   1    0.373457    0.051007    0.112528    11.00000    0.02162    0.01839 =
         0.02233    0.00248   -0.00313    0.00095
AFIX  43
H89   2    0.398941    0.078236    0.121703    11.00000   -1.20000
AFIX   0
C90   1    0.331209    0.051651    0.125823    11.00000    0.02492    0.01987 =
         0.01746    0.00179    0.00169    0.00301
AFIX  43
H90   2    0.328438    0.079026    0.144128    11.00000   -1.20000
AFIX   0
C91   1    0.292441    0.013033    0.113014    11.00000    0.02251    0.01632 =
         0.01618    0.00374    0.00254    0.00284
C92   1    0.300761   -0.033479    0.089269    11.00000    0.02338    0.01821 =
         0.02463   -0.00059    0.00162   -0.00081
AFIX  43
H92   2    0.276911   -0.064945    0.082144    11.00000   -1.20000
AFIX   0
C93   1    0.342967   -0.034256    0.076115    11.00000    0.02581    0.02176 =
         0.01995   -0.00088    0.00388    0.00325
AFIX  43
H93   2    0.347496   -0.066321    0.060064    11.00000   -1.20000
AFIX   0
C94   1    0.243419    0.029144    0.119489    11.00000    0.02432    0.01692 =
         0.01729    0.00340    0.00715    0.00093
C95   1    0.234451    0.071442    0.144827    11.00000    0.02591    0.02484 =
         0.01685    0.00085    0.00132    0.00010
AFIX  43
H95   2    0.258833    0.079614    0.162374    11.00000   -1.20000
AFIX   0
C96   1    0.190607    0.101531    0.144702    11.00000    0.02736    0.02358 =
         0.01567   -0.00111    0.00625   -0.00136
AFIX  43
H96   2    0.185592    0.130334    0.162050    11.00000   -1.20000
AFIX   0
C97   1    0.153497    0.090205    0.119409    11.00000    0.02312    0.02122 =
         0.01554    0.00339    0.00904   -0.00215
C98   1    0.160531    0.041291    0.096815    11.00000    0.02117    0.02274 =
         0.01747    0.00184    0.00368   -0.00336
AFIX  43
H98   2    0.134729    0.028049    0.081212    11.00000   -1.20000
AFIX   0
C99   1    0.204558    0.011604    0.096714    11.00000    0.02578    0.01529 =
         0.01759    0.00091    0.00477   -0.00047
AFIX  43
H99   2    0.208389   -0.021237    0.080891    11.00000   -1.20000
AFIX   0
C100  1    0.112737    0.135793    0.112187    11.00000    0.02223    0.02352 =
         0.01350    0.00033    0.00910   -0.00195
C101  1    0.119811    0.203157    0.118408    11.00000    0.02089    0.02745 =
         0.01365   -0.00481    0.00730   -0.00303
AFIX  43
H101  2    0.146498    0.216949    0.133106    11.00000   -1.20000
AFIX   0
C102  1    0.088840    0.249964    0.103642    11.00000    0.02202    0.02194 =
         0.01683   -0.00426    0.01003   -0.00146
AFIX  43
H102  2    0.094370    0.295144    0.108715    11.00000   -1.20000
AFIX   0
C103  1    0.049464    0.232149    0.081351    11.00000    0.01773    0.02585 =
         0.01852   -0.00396    0.01200    0.00002
C104  1    0.039114    0.164646    0.078401    11.00000    0.01671    0.02671 =
         0.02192   -0.00359    0.00808   -0.00189
AFIX  43
H104  2    0.010464    0.150927    0.065760    11.00000   -1.20000
AFIX   0
C105  1    0.069829    0.117519    0.093550    11.00000    0.02218    0.02295 =
         0.02193   -0.00273    0.01122   -0.00328
AFIX  43
H105  2    0.061702    0.072244    0.091276    11.00000   -1.20000
AFIX   0

B1    4    0.407223    0.340116    0.422176    11.00000    0.01421    0.02724 =
         0.02373    0.00783    0.00176   -0.00302
C106  1    0.459089    0.316471    0.411524    11.00000    0.01944    0.02703 =
         0.03781    0.01599    0.00999    0.00191
C107  1    0.498808    0.311304    0.435074    11.00000    0.01934    0.03853 =
         0.05258    0.02840    0.00790    0.00218
C108  1    0.541389    0.284589    0.429090    11.00000    0.01808    0.06057 =
         0.07225    0.04492    0.00793    0.00729
C109  1    0.546473    0.259110    0.399179    11.00000    0.02263    0.04793 =
         0.09459    0.04087    0.02829    0.01722
C110  1    0.508692    0.261980    0.375141    11.00000    0.03969    0.02808 =
         0.06668    0.01976    0.03411    0.01096
C111  1    0.466604    0.291113    0.381635    11.00000    0.02008    0.02545 =
         0.04817    0.01690    0.01306    0.00339
F1    3    0.496573    0.332022    0.465815    11.00000    0.02402    0.05986 =
         0.04132    0.02765   -0.00560   -0.00498
F2    3    0.578548    0.282583    0.453391    11.00000    0.01819    0.10083 =
         0.09906    0.06153   -0.00130    0.00807
F3    3    0.588054    0.231731    0.393577    11.00000    0.03490    0.07135 =
         0.13382    0.05349    0.04541    0.03140
F4    3    0.512138    0.237310    0.345362    11.00000    0.05716    0.03448 =
         0.08660    0.01441    0.04941    0.01538
F5    3    0.432006    0.292980    0.355483    11.00000    0.03354    0.02891 =
         0.03839    0.00202    0.01713    0.00416
C112  1    0.390798    0.270853    0.438845    11.00000    0.01394    0.02624 =
         0.02503    0.00789    0.00306    0.00106
C113  1    0.395828    0.255328    0.471882    11.00000    0.01594    0.03064 =
         0.02419    0.00876    0.00124   -0.00166
C114  1    0.386623    0.193854    0.484074    11.00000    0.02119    0.03942 =
         0.02338    0.01443    0.00226   -0.00001
C115  1    0.371440    0.143776    0.463075    11.00000    0.02319    0.02725 =
         0.03707    0.01756    0.00434   -0.00063
C116  1    0.364893    0.155935    0.429949    11.00000    0.02725    0.02275 =
         0.03244    0.00483    0.00325    0.00065
C117  1    0.375400    0.217522    0.419160    11.00000    0.02192    0.02761 =
         0.02234    0.00936    0.00689    0.00374
F6    3    0.411228    0.301245    0.494695    11.00000    0.02891    0.03723 =
         0.02232    0.00675   -0.00229   -0.00503
F7    3    0.392648    0.182810    0.516436    11.00000    0.03569    0.05019 =
         0.02595    0.01943    0.00039   -0.00676
F8    3    0.362789    0.083280    0.474344    11.00000    0.04442    0.03006 =
         0.04613    0.02223    0.00478   -0.00314
F9    3    0.348487    0.108461    0.408996    11.00000    0.04959    0.02116 =
         0.04195    0.00379    0.00750   -0.00297
F10   3    0.369405    0.224507    0.386102    11.00000    0.03477    0.02369 =
         0.02280    0.00505    0.00734    0.00019
C118  1    0.410995    0.403516    0.447316    11.00000    0.02297    0.02903 =
         0.02032    0.00872   -0.00521   -0.00352
C119  1    0.374440    0.416489    0.465763    11.00000    0.02846    0.02731 =
         0.02327    0.00577   -0.00407   -0.00152
C120  1    0.373633    0.468196    0.487250    11.00000    0.04390    0.03597 =
         0.02318    0.00278   -0.00629    0.00617
C121  1    0.410321    0.512740    0.490754    11.00000    0.05931    0.02793 =
         0.02485    0.00062   -0.01477    0.00222
C122  1    0.446552    0.504619    0.472368    11.00000    0.04527    0.02704 =
         0.03319    0.00979   -0.02170   -0.01371
C123  1    0.446249    0.451113    0.451483    11.00000    0.02694    0.03494 =
         0.02460    0.01276   -0.00547   -0.00593
F11   3    0.336022    0.376266    0.463048    11.00000    0.02277    0.03673 =
         0.02846    0.00043    0.00433    0.00004
F12   3    0.337285    0.475328    0.505147    11.00000    0.05888    0.04867 =
         0.02969   -0.00446    0.00483    0.01450
F13   3    0.410221    0.564192    0.511249    11.00000    0.09050    0.03572 =
         0.03707   -0.00908   -0.02172    0.00119
F14   3    0.483042    0.547857    0.474837    11.00000    0.06195    0.03837 =
         0.04872    0.01499   -0.03033   -0.02479
F15   3    0.484094    0.447851    0.434340    11.00000    0.02890    0.04377 =
         0.03896    0.01686   -0.00461   -0.01636
C124  1    0.369744    0.365715    0.390872    11.00000    0.01634    0.01911 =
         0.01843    0.00119    0.00618    0.00222
C125  1    0.384443    0.411446    0.369164    11.00000    0.01408    0.01963 =
         0.01945    0.00033    0.00606   -0.00156
C126  1    0.356147    0.436547    0.342512    11.00000    0.02351    0.01737 =
         0.01533    0.00090    0.00757   -0.00278
C127  1    0.309210    0.418109    0.336665    11.00000    0.02110    0.01967 =
         0.01261   -0.00024    0.00054    0.00159
C128  1    0.292091    0.374528    0.357853    11.00000    0.01404    0.02108 =
         0.01974   -0.00237    0.00193   -0.00158
C129  1    0.321827    0.350024    0.384132    11.00000    0.01916    0.01847 =
         0.01832    0.00299    0.00894   -0.00175
F16   3    0.429802    0.433952    0.373876    11.00000    0.01482    0.02721 =
         0.02797    0.00656    0.00530   -0.00395
F17   3    0.373599    0.479766    0.322250    11.00000    0.02695    0.02637 =
         0.02049    0.00815    0.00805   -0.00544
F18   3    0.280605    0.443383    0.311494    11.00000    0.02722    0.03070 =
         0.01815    0.00565   -0.00484   -0.00449
F19   3    0.245903    0.357057    0.353224    11.00000    0.01581    0.03195 =
         0.02452    0.00364    0.00065   -0.00501
F20   3    0.301052    0.308102    0.403555    11.00000    0.01845    0.02890 =
         0.02474    0.01022    0.00589   -0.00404
B2    4    0.225166    0.368712    0.210426    11.00000    0.01922    0.01831 =
         0.01928   -0.00353    0.00364   -0.00368
C130  1    0.194356    0.316839    0.230720    11.00000    0.01872    0.01966 =
         0.01976   -0.00139    0.00343   -0.00175
C131  1    0.193136    0.314244    0.264053    11.00000    0.01848    0.01898 =
         0.02005   -0.00332    0.00163   -0.00139
C132  1    0.171557    0.264190    0.279513    11.00000    0.01999    0.02221 =
         0.01461   -0.00194    0.00501    0.00212
C133  1    0.148053    0.214229    0.261583    11.00000    0.01910    0.01551 =
         0.02632    0.00467    0.00702   -0.00035
C134  1    0.147680    0.214563    0.228340    11.00000    0.01893    0.01481 =
         0.02266   -0.00454    0.00170   -0.00031
C135  1    0.171260    0.263992    0.214291    11.00000    0.02284    0.02248 =
         0.01401   -0.00249    0.00278   -0.00071
F21   3    0.214132    0.361298    0.284014    11.00000    0.02931    0.02447 =
         0.01831   -0.00529    0.00298   -0.00891
F22   3    0.172958    0.264282    0.312276    11.00000    0.03086    0.02845 =
         0.01807    0.00091    0.00709   -0.00227
F23   3    0.125877    0.166410    0.276308    11.00000    0.03189    0.01946 =
         0.02990    0.00029    0.01222   -0.00560
F24   3    0.124576    0.166570    0.209863    11.00000    0.02704    0.01870 =
         0.02830   -0.00446   -0.00037   -0.00612
F25   3    0.171179    0.259236    0.181467    11.00000    0.03976    0.02507 =
         0.01703   -0.00443    0.00186   -0.00893
C136  1    0.242181    0.435748    0.230897    11.00000    0.02061    0.01847 =
         0.01586    0.00049    0.00170   -0.00244
C137  1    0.287129    0.464191    0.234487    11.00000    0.02162    0.02228 =
         0.01748    0.00140    0.00676   -0.00007
C138  1    0.297932    0.524081    0.249440    11.00000    0.02093    0.02174 =
         0.01928    0.00344    0.00149   -0.00843
C139  1    0.263141    0.559618    0.261700    11.00000    0.02950    0.01528 =
         0.01697   -0.00076    0.00138   -0.00454
C140  1    0.217681    0.534289    0.258893    11.00000    0.02437    0.02059 =
         0.01944    0.00075    0.00696    0.00281
C141  1    0.208557    0.474584    0.243646    11.00000    0.01865    0.02124 =
         0.01976    0.00116    0.00339   -0.00477
F26   3    0.324068    0.433703    0.222732    11.00000    0.02118    0.02551 =
         0.03068   -0.00529    0.00954   -0.00365
F27   3    0.342726    0.547746    0.252014    11.00000    0.02416    0.02768 =
         0.03225   -0.00302    0.00471   -0.01149
F28   3    0.272794    0.618220    0.276198    11.00000    0.03834    0.01939 =
         0.02780   -0.00673    0.00446   -0.00716
F29   3    0.183323    0.567893    0.271300    11.00000    0.02981    0.02688 =
         0.03093   -0.00749    0.00927    0.00344
F30   3    0.163052    0.452723    0.241317    11.00000    0.01704    0.02751 =
         0.02981   -0.00481    0.00519   -0.00298
C142  1    0.269300    0.319503    0.202936    11.00000    0.02309    0.01546 =
         0.02709   -0.00129    0.00587   -0.00481
C143  1    0.301084    0.296807    0.228757    11.00000    0.02334    0.02001 =
         0.02746   -0.00119    0.00693   -0.00461
C144  1    0.334891    0.248176    0.226671    11.00000    0.02333    0.02381 =
         0.03474    0.00816    0.00421   -0.00259
C145  1    0.338289    0.220166    0.196784    11.00000    0.02603    0.01729 =
         0.04748   -0.00120    0.01207    0.00069
C146  1    0.308347    0.241465    0.170198    11.00000    0.03146    0.02500 =
         0.03425   -0.01060    0.01204   -0.00530
C147  1    0.274633    0.289234    0.173599    11.00000    0.02514    0.02182 =
         0.02728   -0.00454    0.00540   -0.00202
F31   3    0.299597    0.322381    0.258952    11.00000    0.02809    0.03009 =
         0.02293    0.00207    0.00227   -0.00015
F32   3    0.363958    0.229035    0.253104    11.00000    0.02888    0.03550 =
         0.04427    0.01071    0.00273    0.00543
F33   3    0.370628    0.173142    0.193564    11.00000    0.03767    0.02973 =
         0.06148   -0.00162    0.01270    0.01107
F34   3    0.311786    0.215310    0.140394    11.00000    0.04123    0.03487 =
         0.04351   -0.01887    0.00997    0.00428
F35   3    0.246059    0.304297    0.145691    11.00000    0.03602    0.03181 =
         0.02460   -0.01053    0.00228    0.00362
C148  1    0.194455    0.398868    0.176955    11.00000    0.02279    0.01759 =
         0.01864   -0.00695    0.00675   -0.00337
C149  1    0.217112    0.432746    0.154172    11.00000    0.01908    0.02047 =
         0.02387   -0.00447    0.00545   -0.00415
C150  1    0.194987    0.459835    0.125685    11.00000    0.03068    0.02060 =
         0.02043   -0.00167    0.01177   -0.00532
C151  1    0.146214    0.455398    0.118537    11.00000    0.03052    0.01934 =
         0.01953   -0.00116    0.00150    0.00000
C152  1    0.121459    0.425507    0.140844    11.00000    0.02085    0.02022 =
         0.02338   -0.00590    0.00181   -0.00128
C153  1    0.145426    0.398968    0.168962    11.00000    0.02302    0.02033 =
         0.01912   -0.00195    0.00803   -0.00542
F36   3    0.265131    0.438688    0.159469    11.00000    0.01983    0.03064 =
         0.02688    0.00013    0.00803   -0.00540
F37   3    0.220265    0.489977    0.104423    11.00000    0.03899    0.03592 =
         0.02561    0.00768    0.01273   -0.00798
F38   3    0.123624    0.478972    0.090401    11.00000    0.03830    0.03000 =
         0.02321    0.00531   -0.00127    0.00068
F39   3    0.073557    0.422602    0.135273    11.00000    0.01985    0.03508 =
         0.02968   -0.00227    0.00050   -0.00091
F40   3    0.116845    0.371003    0.189183    11.00000    0.02026    0.03417 =
         0.02466    0.00359    0.00744   -0.00800
C154  1    0.271490    0.170326    0.342063    11.00000    0.04468    0.04301 =
         0.02903   -0.00179    0.00703   -0.01384
AFIX  23
H15E  2    0.252921    0.196173    0.356303    11.00000   -1.20000
H15F  2    0.299190    0.151349    0.355958    11.00000   -1.20000
AFIX   0
CL1   5    0.291602    0.222840    0.313175    11.00000    0.03600    0.03191 =
         0.04181    0.00789    0.00995    0.00203
CL2   5    0.235911    0.105942    0.323836    11.00000    0.04818    0.04407 =
         0.04106   -0.00897    0.01457   -0.01673

C155  1    0.088337    0.633087    0.172430    11.00000    0.04370    0.03194 =
         0.04532   -0.00270    0.00888    0.00139
AFIX  23
H15G  2    0.104569    0.674652    0.168040    11.00000   -1.20000
H15H  2    0.066296    0.642405    0.188571    11.00000   -1.20000
AFIX   0
CL3   5    0.130696    0.574590    0.188623    11.00000    0.05453    0.03416 =
         0.05390    0.00972   -0.00876   -0.00307
CL4   5    0.055887    0.603921    0.135911    11.00000    0.03956    0.04384 =
         0.05819    0.00609   -0.00684   -0.00863

PART -1
C156  1    0.330614    0.341601    0.076112    10.50000    0.03461    0.04115 =
         0.03915   -0.02343    0.00595    0.00068
AFIX  23
H15I  2    0.363324    0.357499    0.075033    10.50000   -1.20000
H15J  2    0.331316    0.312295    0.095319    10.50000   -1.20000
AFIX   0
CL5   5    0.292237    0.410697    0.080675    10.50000    0.02306    0.04993 =
         0.06360   -0.03662    0.00116    0.00182
CL6   5    0.310713    0.297765    0.040815    10.50000    0.03461    0.04115 =
         0.03915   -0.02343    0.00595    0.00068

C157  1    0.188919    0.195517   -0.052017    10.50000    0.03461    0.04115 =
         0.03915   -0.02343    0.00595    0.00068
AFIX  23
H15K  2    0.158129    0.218213   -0.051737    10.50000   -1.20000
H15L  2    0.202181    0.211153   -0.071661    10.50000   -1.20000
AFIX   0
CL7   5    0.226692    0.222628   -0.018150    10.50000    0.03910    0.03362 =
         0.04512    0.00519    0.01555    0.00514
CL8   5    0.177423    0.115480   -0.057182    10.50000    0.12543    0.06492 =
         0.10003   -0.01315   -0.01133   -0.02804

PART 0
C158  1    0.232189    0.154973    0.478829    11.00000    0.04501    0.09108 =
         0.05648    0.01557   -0.00125    0.00021
PART 1
AFIX  23
H15A  2    0.200578    0.141560    0.484167    21.00000   -1.20000
H15B  2    0.228891    0.198824    0.468325    21.00000   -1.20000
AFIX  23
PART 2
H15C  2    0.214929    0.125627    0.462205   -21.00000   -1.20000
H15D  2    0.207935    0.177527    0.490012   -21.00000   -1.20000
AFIX   0
PART 1
CL9   5    0.272443    0.160452    0.515404    21.00000    0.04659    0.09123 =
         0.04778    0.01021    0.00067    0.00162
CL10  5    0.251606    0.097751    0.451302    21.00000    0.03954    0.10071 =
         0.06062   -0.00684   -0.00332    0.00316
PART 2
CL11  5    0.265259    0.104903    0.507670   -21.00000    0.04659    0.09123 =
         0.04778    0.01021    0.00067    0.00162
CL12  5    0.259271    0.212781    0.458803   -21.00000    0.03954    0.10071 =
         0.06062   -0.00684   -0.00332    0.00316

PART -1
C159  1    0.528620    0.168095    0.248935    10.33000    0.07604    0.03290 =
         0.02228    0.00062    0.01917   -0.00501
AFIX  23
H15M  2    0.547703    0.207106    0.244546    10.33000   -1.20000
H15N  2    0.546918    0.128253    0.244662    10.33000   -1.20000
AFIX   0
CL13  5    0.518416    0.168704    0.290656    10.33000    0.04472    0.05232 =
         0.05795   -0.02349    0.00821   -0.00909
CL14  5    0.476301    0.168892    0.223388    10.33000    0.08275    0.02175 =
         0.07765   -0.00136   -0.01405   -0.00604
HKLF 4


REM  kaya_a.res in C2/c
REM wR2 = 0.1288, GooF = S = 1.027, Restrained GooF = 1.027 for all data
REM R1 = 0.0575 for 18616 Fo > 4sig(Fo) and 0.1053 for all 28478 data
REM 1913 parameters refined using 0 restraints

END

WGHT      0.0411     54.8179

REM Highest difference peak  0.971,  deepest hole -0.838,  1-sigma level  0.064
Q1    1   0.3431  0.3603  0.0699  11.00000  0.05    0.97
Q2    1   0.3156  0.3172  0.0826  11.00000  0.05    0.93
Q3    1   0.2578  0.1733  0.4501  11.00000  0.05    0.88
Q4    1   0.3207  0.3419  0.0367  11.00000  0.05    0.65
Q5    1   0.2635  0.2459  0.4704  11.00000  0.05    0.61
;
_shelx_res_checksum                25624
_shelx_hkl_file
;
   0   0  -3 2.24620 27.3799
   0   0   3-10.1208 17.3266
   0   0  -4 958.104 73.3651
   0   0   4 830.826 72.7926
   0   0   4 868.971 51.7625
   0   0  -4 911.672 50.7397
   0   0  -5-14.7963 56.2642
   0   0   5-38.5788 50.7567
   0   0  -5-28.4033 32.8358
   0   0   5 6.41326 33.2914
   0   0  -6 179.971 75.0440
   0   0   6 177.173 77.6292
   0   0  -6 113.952 26.2051
   0   0   6 111.534 47.6695
   0   0   6 92.8806 29.1253
   0   0   6 137.262 49.3465
   0   0  -6 56.2354 45.3956
   0   0   7 8.05821 78.2931
   0   0  -7-19.8215 85.0326
   0   0  -7-5.00381 25.9995
   0   0   7-20.2308 57.1956
   0   0   7-11.4138 35.2658
   0   0   7-85.1256 60.8658
   0   0  -7-44.3721 54.4329
   0   0   8 12270.5 336.942
   0   0  -8 12912.9 177.983
   0   0  -8 11761.3 338.983
   0   0   8 12771.8 248.341
   0   0   8 12146.0 194.916
   0   0   8 12651.5 252.525
   0   0  -8 12183.7 251.024
   0   0  -9 11.1292 35.0754
   0   0  -9 9.92893 107.991
   0   0   9 8.13139 93.1132
   0   0   9 1.05223 39.8891
   0   0   9-31.7533 68.4795
   0   0  -9-25.8738 63.5629
   0   0   9 37.0959 70.0868
   0   0 -10-68.6190 114.718
   0   0 -10 68.3611 40.3286
   0   0  10 56.2514 96.0958
   0   0 -10 52.5124 25.7752
   0   0  10-30.2629 71.9328
   0   0  10 154.858 77.8356
   0   0 -10 14.6159 65.5454
   0   0  11-22.5925 94.2771
   0   0 -11 8.93042 34.3707
   0   0 -11 8.85275 110.051
   0   0 -11-30.0031 64.2368
   0   0  11-3.57207 70.4674
   0   0 -11-21.2682 27.3675
   0   0  11 16.5677 67.9836
   0   0 -12 18746.6 260.586
   0   0 -12 18319.3 512.545
   0   0  12 19141.7 509.771
   0   0 -12 19608.1 386.365
   0   0  12 19132.1 379.025
   0   0 -12 19031.0 419.774
   0   0  12 18780.7 147.644
   0   0 -12 19316.9 218.529
   0   0  12 19092.3 370.354
   0   0 -13 3.38507 37.0653
   0   0  13 63.4031 103.422
   0   0 -13 43.9316 113.921
   0   0 -13 6.86561 73.0720
   0   0  13 16.8767 68.6767
   0   0 -13-27.3575 80.4848
   0   0  13-5.83755 15.7920
   0   0 -13 53.2654 30.3367
   0   0  13 11.5492 68.6805
   0   0  14 23262.8 601.920
   0   0 -14 21842.2 302.067
   0   0 -14 21776.9 602.184
   0   0  14 22237.9 443.794
   0   0 -14 22803.5 450.490
   0   0 -14 22092.5 490.602
   0   0  14 21054.9 168.941
   0   0 -14 21954.9 252.575
   0   0  14 21479.1 426.842
   0   0  15 5.23967 114.815
   0   0 -15 30.0336 40.6843
   0   0 -15-36.3495 147.565
   0   0  15-72.3527 75.7037
   0   0 -15 6.59952 79.9274
   0   0 -15 105.237 89.8621
   0   0  15 22.2727 19.8450
   0   0 -15-32.8435 30.9264
   0   0  15 196.698 83.4644
   0   0 -16 9.46383 132.252
   0   0 -16 175.166 52.9261
   0   0  16 177.141 84.4140
   0   0 -16 86.6543 91.4199
   0   0  16 116.246 23.5233
   0   0 -16 178.500 41.7555
   0   0  16-16.0047 85.0515
   0   0 -17-166.653 142.136
   0   0 -17-17.5995 46.8062
   0   0  17 37.1370 95.6999
   0   0 -17 110.246 111.134
   0   0  17-9.22151 21.2265
   0   0 -17-4.55322 34.4022
   0   0  17-24.3700 95.5222
   0   0 -18 21.0237 150.744
   0   0 -18 105.914 55.8299
   0   0  18 77.2427 105.504
   0   0 -18 132.740 110.708
   0   0  18 117.219 26.1238
   0   0 -18 94.3732 42.5776
   0   0  18 310.995 122.826
   0   0 -19-21.7997 50.7926
   0   0  19 19.8484 112.773
   0   0 -19 63.1102 120.755
   0   0  19 6.50140 26.4115
   0   0 -19 29.8194 40.9592
   0   0  19 34.2258 116.841
   0   0 -20 21392.3 728.555
   0   0 -20 22079.4 360.046
   0   0  20 23253.1 537.617
   0   0 -20 21433.2 581.177
   0   0  20 22435.9 212.373
   0   0 -20 21553.5 295.210
   0   0  20 22320.9 525.747
   0   0 -21-15.5606 50.4311
   0   0 -21-1.38026 164.500
   0   0  21-80.6064 121.852
   0   0 -21 7.28051 114.079
   0   0  21-8.44567 26.0285
   0   0 -21 52.8743 44.3901
   0   0  21-13.0493 121.165
   0   0 -22 20911.4 365.658
   0   0 -22 19669.1 740.469
   0   0  22 22222.0 558.040
   0   0 -22 20861.4 606.326
   0   0  22 21511.8 218.151
   0   0 -22 20819.8 301.376
   0   0  22 21605.1 544.874
   0   0 -23 87.8725 167.565
   0   0 -23-89.3451 59.0993
   0   0  23-108.818 117.281
   0   0 -23-21.9345 118.221
   0   0  23-3.17970 24.7365
   0   0 -23-1.27593 38.8351
   0   0  23-14.1459 122.416
   0   0 -24 10128.4 264.427
   0   0 -24 9664.28 560.745
   0   0  24 10505.0 411.558
   0   0 -24 9500.30 442.106
   0   0  24 10949.5 165.684
   0   0 -24 10410.4 221.106
   0   0  24 10892.8 414.796
   0   0 -25-110.964 196.809
   0   0 -25 33.5891 48.0582
   0   0 -25 47.0886 110.669
   0   0 -25 11.1377 38.5701
   0   0  25-0.09866 23.7764
   0   0  25-105.229 126.226
   0   0 -26 340.255 69.2464
   0   0  26 132.011 118.352
   0   0 -26 326.578 139.414
   0   0  26 221.020 34.8471
   0   0 -26 326.236 53.2114
   0   0  26 336.927 129.925
   0   0 -27 56.3847 190.223
   0   0 -27-12.3045 49.3323
   0   0 -27 148.239 136.654
   0   0  27-39.1525 123.435
   0   0 -27-16.4541 43.0013
   0   0  27 8.75346 112.714
   0   0  28 1329.73 197.648
   0   0 -28 1114.26 253.930
   0   0 -28 1287.76 110.055
   0   0  28 1213.82 187.662
   0   0 -28 1534.59 235.992
   0   0  29 88.6439 125.802
   0   0 -29-81.2413 191.870
   0   0  29 69.5376 117.413
   0   0 -29 4.40804 141.036
   0   0  30 13977.0 526.277
   0   0 -30 12209.0 724.683
   0   0  30 13516.0 519.530
   0   0 -30 12936.4 592.362
   0   0  31-47.2405 136.407
   0   0 -31 47.9867 213.408
   0   0  31 145.882 139.124
   0   0 -31-0.86702 146.206
   0   0  32 1237.71 200.396
   0   0 -32 1335.69 310.956
   0   0  32 1394.42 213.854
   0   0 -32 1516.25 271.424
   0   0  33-80.2052 142.545
   0   0 -33 67.6355 227.433
   0   0  33-115.633 146.074
   0   0 -33 32.7670 162.105
   0   0  34 1216.07 213.853
   0   0 -34 1056.07 312.532
   0   0  34 1177.31 211.850
   0   0 -34 933.466 222.507
   0   0  35-45.9141 140.798
   0   0 -35-111.799 264.354
   0   0  35 102.777 154.079
   0   0 -35-67.3092 152.395
   0   0  36 182.548 170.894
   0   0 -36 266.447 182.329
   0   0  37-46.8902 161.024
   0   0 -37 35.5249 171.619
   0   0  38 128.058 182.257
   0   0 -38 209.054 190.080
   0   0  39-228.195 193.475
   0   0 -39 106.434 181.497
   0   0  40 5647.81 423.180
   0   0 -40 5268.54 457.405
   0   0  41 21.5614 167.116
   0   0 -41-11.2936 210.459
   0   0  42 461.493 208.332
   0   0 -42 316.601 198.912
   0   0  43 254.710 198.498
   0   0 -43-364.405 253.358
   0   0  44 277.122 196.656
   0   0 -44 94.8057 208.324
   0   0  45 219.708 180.079
   0   0 -45 119.004 199.017
   0   0  46 1402.84 258.127
   0   0 -46 1037.99 283.618
   0   0  47-146.924 213.560
   0   0 -47-45.5220 216.009
   0   0  48 146.937 202.152
   0   0 -48-524.441 274.817
   0   0  49 270.054 222.143
   0   0 -49-181.090 264.050
   0   0  50 182.695 207.337
   0   0 -50 4.95722 231.020
   0   0  51 237.092 225.544
   0   0 -51 149.912 257.944
   0   0  52-40.7840 205.267
   0   0 -52 68.7533 251.876
   0   0  53 287.385 228.658
   0   0 -53-1.93798 249.624
   0   0  54-390.387 260.021
   0   2   0 4150.36 102.434
   0  -2   0 4071.05 104.358
   0   2   0 3878.03 120.294
   0  -2   0 4078.23 126.169
   0  -2   1 17166.5 243.016
   0   2  -1 17064.8 232.886
   0   2  -1 15679.2 287.919
   0  -2  -1 17931.8 200.513
   0   2   1 18840.8 204.690
   0  -2   1 15032.8 292.976
   0  -2  -1 16594.2 212.769
   0   2   1 16942.6 206.696
   0  -2   2 1010.86 83.0982
   0   2  -2 1012.76 76.3024
   0   2   2 1200.24 57.4817
   0   2  -2 856.469 95.8258
   0  -2  -2 1177.50 56.7245
   0  -2  -2 1161.91 56.4965
   0   2   2 1224.54 56.3477
   0  -2   2 832.534 102.279
   0   2  -3 121.063 60.5269
   0  -2   3 52.8840 60.0793
   0   2   3 145.940 32.0102
   0   2   3 51.0304 28.3525
   0  -2  -3 119.052 29.0508
   0  -2   3 34.7688 80.3700
   0   2  -3 0.39269 88.3733
   0  -2  -3 94.1387 28.9786
   0  -2   4 697.485 59.4234
   0  -2   4 453.702 87.3502
   0   2  -4 569.078 93.0974
   0   2  -4 723.725 131.495
   0   2   4 598.649 51.6571
   0   2   4 588.682 48.5369
   0  -2  -4 517.920 48.4632
   0  -2  -4 603.273 50.2285
   0   2  -4 616.466 57.4560
   0  -2   4 683.621 30.5132
   0  -2  -4 561.308 42.8150
   0   2   4 593.656 43.6459
   0   2   5 1606.92 77.0576
   0  -2   5 1442.17 88.0183
   0   2  -5 1438.10 148.021
   0  -2   5 1440.15 143.494
   0  -2  -5 1527.57 78.9794
   0   2   5 1557.98 78.5382
   0   2  -5 1213.68 83.1747
   0  -2  -5 1564.79 79.4302
   0   2   5 1592.12 81.7354
   0  -2   5 1481.07 87.6145
   0   2  -5 1416.82 101.872
   0  -2   5 1459.12 45.7875
   0  -2  -5 1596.05 68.4094
   0   2   5 1543.88 68.0611
   0  -2   6 81.5853 67.6590
   0   2   6 24.2361 46.8262
   0   2  -6 114.330 122.581
   0  -2   6 88.7999 95.8708
   0   2  -6 4.57872 55.6249
   0  -2   6 15.8112 58.7281
   0   2   6 12.2210 49.2673
   0  -2  -6 53.0463 47.1818
   0   2   6 58.2146 40.4251
   0  -2  -6 4.18634 41.9078
   0   2  -6 215.316 80.6411
   0  -2   6-5.38292 19.6173
   0  -2  -6 12.6239 33.3012
   0   2   6 45.3667 34.6390
   0  -2   7 36.8478 66.0408
   0   2   7 132.334 60.8378
   0  -2   7-23.4482 106.050
   0   2  -7 141.586 123.821
   0  -2  -7 40.7575 55.4897
   0   2   7 53.1013 58.1717
   0  -2   7-16.8238 62.9693
   0   2   7 91.2586 51.3190
   0   2  -7 46.8850 72.1900
   0  -2  -7 22.1701 51.1541
   0   2  -7 81.4511 80.8748
   0  -2   7-0.99634 21.4813
   0  -2  -7 17.8124 30.9291
   0   2   7 11.4308 39.3119
   0  -2   8 37751.1 471.243
   0   2   8 39580.3 414.722
   0  -2   8 38908.4 665.186
   0   2  -8 36412.8 653.348
   0   2   8 39632.1 411.581
   0  -2  -8 38716.1 417.556
   0  -2  -8 38624.6 428.863
   0   2  -8 39738.9 473.072
   0   2   8 38411.5 430.268
   0  -2   8 39347.7 469.346
   0   2  -8 37106.9 508.183
   0  -2   8 37441.0 238.479
   0  -2  -8 39179.7 351.403
   0   2   8 38338.1 377.857
   0  -2   9 28248.3 421.895
   0   2   9 28449.6 373.651
   0   2  -9 27751.9 604.092
   0  -2   9 29083.8 607.614
   0  -2  -9 28305.2 377.553
   0   2  -9 29062.1 429.762
   0   2   9 28929.5 366.568
   0  -2  -9 28121.0 384.763
   0  -2   9 26358.0 401.138
   0   2   9 29029.7 395.945
   0   2  -9 27926.5 464.873
   0  -2   9 28425.7 214.596
   0  -2  -9 28084.4 310.851
   0   2   9 28553.0 339.045
   0  -2  10 2408.87 149.072
   0   2  10 2582.85 131.530
   0  -2 -10 2627.12 124.911
   0  -2 -10 2411.24 188.006
   0  -2  10 2574.25 217.526
   0   2 -10 2608.64 221.517
   0  -2 -10 2590.98 126.571
   0   2  10 2330.46 130.729
   0  -2  10 2021.05 137.389
   0  -2 -10 2283.51 130.541
   0   2 -10 2169.31 141.298
   0   2 -10 2712.62 169.895
   0  -2  10 2417.27 67.8292
   0  -2 -10 2639.16 100.880
   0   2  10 2570.94 115.081
   0   2  11 1574.15 117.673
   0  -2  11 1295.95 123.492
   0  -2  11 1726.61 191.391
   0   2 -11 1462.57 206.494
   0  -2 -11 1601.16 171.104
   0  -2 -11 1713.66 107.852
   0  -2 -11 1737.36 120.702
   0   2  11 1528.89 114.610
   0  -2  11 1264.55 122.325
   0   2 -11 1323.26 127.787
   0  -2 -11 1829.31 113.332
   0   2 -11 1537.07 149.888
   0  -2  11 1595.14 57.1694
   0  -2 -11 1701.95 88.2265
   0   2  11 1653.11 101.466
   0  -2  12 389.344 101.562
   0   2  12 461.018 85.8934
   0  -2 -12 387.611 113.071
   0   2 -12 384.396 142.949
   0  -2 -12 321.069 57.9653
   0  -2  12 451.333 138.600
   0  -2  12 458.972 98.5409
   0   2 -12 318.030 91.7047
   0   2  12 388.961 86.6358
   0  -2 -12 558.570 85.1675
   0  -2 -12 505.159 74.0844
   0   2 -12 464.765 109.905
   0  -2  12 436.092 36.7502
   0  -2 -12 437.140 53.7220
   0   2  12 371.485 57.3272
   0  -2  13 5348.00 232.396
   0   2  13 6378.29 223.887
   0   2 -13 5356.89 332.486
   0  -2  13 5911.55 332.121
   0   2 -13 5781.52 99.4870
   0  -2 -13 6032.99 197.430
   0  -2 -13 6736.57 324.867
   0  -2 -13 6241.00 211.322
   0  -2  13 5381.08 239.669
   0  -2 -13 6045.75 224.370
   0   2 -13 5418.67 235.254
   0   2  13 6034.95 222.035
   0   2 -13 5443.68 257.226
   0  -2  13 5863.08 110.998
   0  -2 -13 6023.57 164.871
   0   2  13 5981.39 189.368
   0   2  14 130.234 78.8351
   0  -2  14 50.1837 94.8115
   0  -2 -14-43.8055 58.1818
   0  -2  14 273.537 146.845
   0   2 -14 96.4347 26.4132
   0  -2 -14 53.8039 116.452
   0   2 -14 221.905 157.554
   0  -2 -14 99.5858 78.2418
   0   2  14 140.161 79.1773
   0  -2 -14 175.645 75.2254
   0   2 -14 49.8275 82.5102
   0  -2  14 143.921 88.0238
   0   2 -14 34.4728 88.7701
   0  -2  14 39.7789 23.4038
   0  -2 -14 50.6602 41.7657
   0   2  14 43.7531 50.0173
   0   2  15 3259.93 183.012
   0  -2  15 3467.33 204.780
   0  -2 -15 3484.58 158.477
   0   2 -15 2927.33 289.701
   0   2 -15 3368.72 87.9979
   0  -2  15 3375.59 282.459
   0  -2 -15 2556.76 239.872
   0  -2 -15 3357.69 189.779
   0   2  15 3505.66 194.233
   0  -2  15 3307.92 201.106
   0   2 -15 3181.49 219.392
   0  -2  15 3206.64 89.0663
   0  -2 -15 3204.65 126.226
   0   2  15 3056.34 142.974
   0   2  16 7124.60 261.841
   0  -2  16 6962.15 286.914
   0  -2 -16 7258.21 229.843
   0  -2 -16 7242.33 380.103
   0   2 -16 7016.48 132.254
   0   2 -16 7191.89 412.550
   0   2  16 7292.09 276.402
   0  -2  16 6886.85 280.711
   0   2 -16 6859.67 316.344
   0  -2  16 7540.35 135.239
   0  -2 -16 7114.97 188.277
   0   2  16 6980.93 219.404
   0   2  17 275.638 76.6735
   0   2  17 306.456 109.895
   0  -2  17 110.932 102.964
   0   2 -17 185.590 168.802
   0  -2 -17 208.157 134.255
   0   2 -17 200.776 39.9799
   0  -2 -17 183.794 70.1105
   0  -2  17 120.071 100.158
   0   2  17 177.883 111.529
   0   2 -17-3.05264 114.239
   0  -2  17 244.320 38.8604
   0  -2 -17 178.885 49.9760
   0   2 -17 169.793 31.4025
   0   2  18 1532.01 163.164
   0  -2  18 1037.00 156.205
   0  -2 -18 1377.74 224.777
   0   2 -18 1326.33 69.0788
   0   2 -18 1262.84 252.264
   0  -2 -18 1363.46 117.208
   0  -2  18 1236.92 169.251
   0   2  18 1424.60 164.795
   0   2 -18 1041.77 164.525
   0  -2  18 1455.42 68.9502
   0   2 -18 1314.35 58.3836
   0  -2 -18 1356.98 94.7762
   0   2  18 1319.46 117.999
   0   2  19 521.312 138.326
   0  -2  19 378.520 135.174
   0  -2 -19 439.154 76.3548
   0   2 -19 441.188 51.4216
   0   2 -19 483.646 206.324
   0  -2 -19 476.334 175.990
   0  -2  19 536.722 145.388
   0   2  19 623.003 146.760
   0   2 -19 310.863 131.977
   0  -2  19 516.760 50.1067
   0  -2 -19 630.770 74.8137
   0   2 -19 416.093 40.5609
   0   2  19 416.063 86.8139
   0  -2  20 281.625 122.707
   0   2  20 416.396 131.547
   0   2 -20 311.787 47.9597
   0  -2 -20 249.666 162.970
   0   2 -20 477.265 212.930
   0  -2 -20 350.105 78.1013
   0  -2  20 436.089 134.475
   0   2  20 510.321 131.231
   0   2 -20 289.723 145.147
   0  -2  20 454.795 47.7933
   0   2 -20 351.353 40.0399
   0  -2 -20 407.933 63.8589
   0   2  20 496.579 88.0380
   0  -2  21 1682.92 184.836
   0   2  21 1803.40 184.856
   0  -2 -21 1827.05 135.082
   0   2 -21 1756.58 86.6224
   0  -2 -21 1459.31 220.778
   0   2 -21 1569.43 270.532
   0  -2  21 1762.41 185.985
   0   2  21 2053.21 207.295
   0   2 -21 1903.25 216.503
   0  -2  21 1899.24 81.3984
   0  -2 -21 1822.99 111.464
   0   2 -21 1792.02 72.0631
   0   2  21 1866.30 143.665
   0   2  22 22.8080 65.0555
   0   2  22 15.1387 112.065
   0  -2  22 20.7255 117.986
   0  -2 -22 18.8748 65.6440
   0   2 -22 31.8252 38.4684
   0   2 -22-231.576 192.932
   0  -2 -22 7.93363 144.903
   0  -2  22 142.940 109.862
   0   2  22-44.7395 118.209
   0   2 -22 59.9134 136.149
   0  -2  22 26.5511 30.0244
   0  -2 -22 5.46528 48.7875
   0   2 -22 3.01029 29.4176
   0  -2  23 2086.35 214.765
   0   2  23 2156.63 199.871
   0  -2 -23 1976.03 278.050
   0   2 -23 2232.83 100.936
   0  -2 -23 2335.63 152.491
   0   2 -23 1899.41 300.008
   0  -2  23 2243.76 217.268
   0   2  23 2492.22 208.594
   0   2 -23 2136.70 233.328
   0  -2  23 2305.06 91.4904
   0  -2 -23 2152.93 123.501
   0   2 -23 2131.40 80.2423
   0   2  23 2058.07 148.519
   0  -2  24 6064.70 324.978
   0   2  24 5651.18 298.845
   0   2 -24 5612.63 156.923
   0  -2 -24 5070.16 431.911
   0   2 -24 5443.00 439.239
   0  -2 -24 5599.40 233.405
   0  -2  24 6151.19 319.148
   0   2  24 5673.80 299.863
   0   2 -24 5522.96 345.351
   0  -2  24 6206.95 146.804
   0  -2 -24 5743.80 194.968
   0   2  24 5429.55 243.644
   0   2 -25 62.1438 42.1955
   0  -2 -25 18.8012 60.3154
   0  -2 -25 128.445 178.400
   0   2 -25 196.166 207.011
   0  -2  25-14.2662 110.689
   0   2  25-75.9310 120.340
   0   2 -25 179.625 148.089
   0  -2  25 45.3806 32.8581
   0  -2 -25 73.6422 48.4105
   0   2  25-163.964 115.134
   0  -2  25 4.83632 115.863
   0   2 -26-27.4217 174.844
   0  -2 -26 232.442 88.2667
   0  -2 -26-90.9222 176.964
   0  -2  26 63.9596 109.962
   0   2  26 309.265 142.135
   0   2 -26 95.1140 113.769
   0  -2  26 88.9733 33.3208
   0  -2 -26 85.7080 43.6863
   0   2  26 115.986 121.302
   0  -2  26-87.7042 130.977
   0  -2 -27 339.477 87.1924
   0  -2 -27 204.339 189.732
   0   2 -27 446.017 216.828
   0   2  27 344.426 124.004
   0  -2  27 649.905 148.355
   0  -2 -27 441.603 163.751
   0   2 -27 315.864 160.428
   0  -2  27 411.216 50.9275
   0  -2 -27 446.668 71.7640
   0  -2  27 322.679 136.646
   0   2  27 93.1944 115.152
   0  -2 -28 890.051 234.771
   0   2 -28 812.970 266.400
   0  -2 -28 996.680 110.112
   0  -2  28 1357.60 192.196
   0   2  28 993.772 162.085
   0   2 -28 684.447 155.916
   0  -2 -28 1096.44 207.557
   0  -2  28 1219.14 73.7589
   0  -2 -28 1049.05 95.6616
   0   2  28 1125.61 175.957
   0  -2  28 853.406 162.678
   0  -2 -29 67.8561 184.891
   0  -2 -29 438.876 95.5270
   0   2 -29 515.905 262.587
   0  -2  29 201.964 118.035
   0   2  29 160.694 126.521
   0  -2 -29 203.549 144.930
   0   2 -29 427.989 168.238
   0  -2  29 300.286 47.8025
   0  -2 -29 278.722 62.2488
   0   2  29 547.690 159.265
   0  -2  29 438.088 150.193
   0  -2 -30 200.527 69.7850
   0   2 -30 240.654 214.769
   0  -2 -30 362.336 208.660
   0   2 -30 358.829 172.264
   0  -2 -30 360.329 171.056
   0   2  30 139.270 131.573
   0  -2  30 294.167 142.225
   0  -2 -30 242.303 63.4487
   0  -2  30 200.677 125.924
   0   2  30 179.069 129.272
   0  -2  31 1785.38 230.941
   0   2  31 1724.61 229.006
   0  -2 -31 1412.34 318.553
   0   2 -31 1202.09 307.884
   0   2  31 2104.35 250.798
   0  -2  31 1563.94 225.327
   0  -2 -31 1641.29 257.990
   0   2 -31 1559.08 254.321
   0   2  32 2313.85 253.465
   0  -2  32 1979.15 241.599
   0  -2 -32 2229.85 366.998
   0   2 -32 2172.07 401.925
   0   2  32 2065.92 237.390
   0  -2  32 2740.81 273.703
   0   2 -32 2281.60 285.934
   0  -2 -32 1960.02 275.311
   0  -2  33 3147.42 298.699
   0   2  33 3163.61 290.653
   0   2 -33 2436.39 376.771
   0  -2 -33 2546.48 389.383
   0   2  33 2950.82 281.736
   0  -2  33 2810.56 275.659
   0   2 -33 2486.28 296.520
   0  -2 -33 2742.81 324.621
   0   2  34 576.128 177.705
   0  -2  34 451.957 183.384
   0   2 -34 199.253 255.188
   0  -2 -34 39.6360 230.455
   0   2  34 651.698 179.442
   0  -2  34 559.680 195.788
   0  -2 -34 406.110 176.846
   0   2 -34 176.405 187.052
   0  -2  35 1677.79 246.275
   0   2  35 1959.06 251.422
   0   2 -35 1463.29 370.529
   0  -2  35 1668.08 244.691
   0   2  35 1619.18 245.701
   0  -2 -35 1308.60 267.869
   0   2 -35 1295.12 241.295
   0   2 -36 242.911 197.727
   0  -2 -36 58.1778 184.326
   0  -2  36 39.6066 158.226
   0   2  36 5.63335 148.646
   0   2  36 116.468 167.481
   0   2 -37 123.785 164.315
   0  -2 -37 332.967 203.473
   0   2  37 157.000 163.483
   0  -2  37 175.827 161.900
   0  -2 -38 272.585 175.918
   0   2 -38 19.1394 175.959
   0   2  38 238.540 179.414
   0  -2  38 406.140 187.586
   0  -2 -39 1647.03 289.812
   0   2 -39 1733.53 301.115
   0  -2  39 2109.20 280.877
   0   2  39 1777.78 264.444
   0  -2 -40 254.025 215.058
   0   2 -40 171.242 255.991
   0   2  40 149.901 187.484
   0  -2  40 72.6941 167.745
   0   2 -41 116.228 201.886
   0  -2 -41 160.218 225.446
   0  -2  41-50.4802 181.242
   0   2  41 168.058 186.948
   0   2 -42-379.684 206.089
   0  -2 -42 148.892 192.702
   0   2  42-183.483 200.725
   0  -2  42 258.316 185.630
   0  -2 -43 256.922 211.069
   0   2 -43 359.827 232.653
   0  -2  43 34.7412 168.599
   0   2  43 49.8514 170.834
   0   2 -44 33.3099 220.944
   0  -2 -44 264.617 218.484
   0  -2  44 329.815 208.251
   0   2  44-144.534 190.702
   0  -2 -45 868.892 256.374
   0   2 -45 1305.15 317.149
   0   2  45 1165.22 260.100
   0  -2  45 1470.05 272.158
   0   2 -46-227.601 234.989
   0  -2 -46-126.591 210.955
   0  -2  46 375.152 209.650
   0   2  46 159.594 214.268
   0  -2 -47 190.563 242.892
   0   2 -47-167.526 234.636
   0   2  47-192.681 194.849
   0  -2  47 216.196 184.861
   0  -2 -48 1347.93 311.875
   0   2 -48 1049.10 277.239
   0   2  48 1832.34 306.976
   0  -2  48 1256.00 279.375
   0   2 -49-223.147 263.810
   0  -2 -49 451.162 256.955
   0  -2  49 331.650 224.377
   0   2  49 26.6164 192.780
   0   2 -50 1287.73 326.434
   0  -2 -50 789.021 273.360
   0   2  50 424.998 244.556
   0  -2  50 438.784 230.216
   0  -2 -51 58.4235 223.846
   0   2 -51 523.815 294.177
   0   2  51-32.7106 191.259
   0  -2  51-17.1987 198.444
   0   2 -52 480.880 288.096
   0  -2 -52 180.834 266.669
   0   2  52 542.790 262.350
   0  -2  52 230.437 213.071
   0   2 -53-44.6801 257.344
   0  -2 -53 228.768 254.410
   0   2  53-146.980 228.595
   0  -2  53 96.9930 232.114
   0   2 -54-495.077 325.351
   0   2  54 387.697 253.534
   0  -4   0 4877.80 174.795
   0   4   0 5429.81 176.144
   0   4   0 4906.81 198.284
   0  -4   0 4150.90 202.800
   0   4   0 5137.61 135.527
   0  -4   0 4195.55 88.4355
   0  -4   0 4862.86 124.183
   0   4   0 4703.74 156.853
   0   4  -1 98.0138 73.5993
   0  -4   1 52.0990 79.7733
   0   4   1 44.8539 56.5003
   0   4   1-12.3472 59.3355
   0   4  -1 150.246 100.135
   0  -4  -1 89.1718 73.0853
   0  -4  -1 173.441 67.5111
   0  -4   1 77.8124 99.9594
   0   4  -1 161.197 48.9685
   0   4   1 82.1268 40.8355
   0  -4  -1 105.398 26.0649
   0  -4   1 53.8509 25.5264
   0  -4  -1 57.1688 39.7492
   0  -4   1 180.938 38.8588
   0   4  -1 107.160 73.4641
   0   4   1 112.647 54.2916
   0  -4   2 6934.39 238.780
   0   4  -2 7132.86 229.112
   0   4   2 7819.40 204.301
   0  -4   2 6142.95 295.215
   0   4  -2 6947.35 288.957
   0  -4  -2 6712.06 201.215
   0  -4  -2 7140.93 190.226
   0   4   2 7322.11 188.302
   0   4   2 7192.33 152.451
   0   4  -2 7144.54 167.860
   0  -4   2 6980.17 113.153
   0  -4  -2 6566.37 96.0922
   0  -4   2 6929.98 130.814
   0  -4  -2 6846.90 153.865
   0   4   2 7278.73 167.248
   0   4  -2 7015.25 224.780
   0   4  -3 397.144 113.171
   0  -4   3 160.575 117.358
   0  -4   3 199.383 129.613
   0  -4  -3 295.720 67.3883
   0   4  -3 314.378 126.771
   0   4   3 219.538 65.2962
   0  -4  -3 296.782 69.5802
   0   4   3 255.754 65.8340
   0   4  -3 208.831 63.3315
   0  -4   3 273.707 37.6829
   0  -4  -3 240.314 25.7285
   0  -4  -3 226.812 46.5839
   0   4  -3 162.711 87.6129
   0   4   3 235.898 48.0034
   0   4   3 231.789 55.8684
   0  -4   4 199.160 115.195
   0   4  -4 312.120 119.214
   0  -4  -4 342.574 64.6468
   0  -4  -4 183.326 64.8685
   0  -4   4 185.825 159.578
   0   4   4 334.055 68.4195
   0   4   4 329.679 61.2821
   0   4  -4 170.217 136.608
   0   4  -4 324.229 79.6273
   0  -4   4 202.744 35.7949
   0  -4  -4 217.060 23.7351
   0  -4  -4 276.651 54.0406
   0   4   4 302.832 61.6032
   0   4   4 398.563 52.5018
   0  -4   5 77411.8 637.876
   0   4  -5 74969.5 886.238
   0  -4   5 74079.1 913.888
   0   4   5 80527.3 621.811
   0  -4  -5 73719.4 593.907
   0  -4  -5 75328.3 608.097
   0   4   5 76584.4 591.498
   0   4  -5 74467.7 657.320
   0  -4   5 76950.0 397.622
   0  -4  -5 77667.3 561.534
   0   4   5 75215.5 531.094
   0   4   5 78087.0 537.591
   0   4   6 42212.3 412.347
   0  -4   6 43020.1 499.464
   0  -4   6 40872.5 725.860
   0   4  -6 41525.9 697.519
   0   4   6 43885.0 476.912
   0   4   6 41312.5 448.672
   0  -4  -6 42181.4 466.524
   0  -4  -6 40907.4 448.431
   0   4  -6 43324.1 529.890
   0  -4   6 43425.7 301.898
   0  -4  -6 43902.6 432.619
   0   4   6 42522.9 413.547
   0  -4   7 3230.29 161.651
   0   4   7 3567.89 134.000
   0  -4   7 3007.49 241.655
   0   4  -7 2958.31 234.912
   0  -4   7 3431.67 81.6290
   0   4  -7 2633.74 298.027
   0  -4  -7 3502.86 145.160
   0   4   7 3603.61 146.169
   0   4   7 3858.29 151.282
   0   4  -7 3436.28 158.730
   0  -4  -7 3650.17 146.905
   0   4  -7 3302.82 175.297
   0  -4   7 3346.40 92.1251
   0  -4  -7 3724.96 135.486
   0   4   7 3745.13 131.965
   0   4   8 12661.3 249.495
   0  -4   8 12792.0 300.571
   0  -4   8 12005.0 440.432
   0   4  -8 11243.8 424.155
   0   4  -8 12444.2 293.147
   0   4   8 13153.1 277.686
   0   4   8 12188.4 265.016
   0  -4  -8 12100.3 263.284
   0  -4  -8 12300.5 268.042
   0   4  -8 11453.6 312.305
   0  -4   8 12541.9 170.316
   0  -4  -8 13346.9 249.602
   0   4   8 13280.2 247.470
   0  -4   9 2676.39 159.052
   0   4   9 2662.19 124.659
   0  -4   9 2313.22 227.978
   0   4  -9 2282.66 228.882
   0   4   9 2394.60 130.941
   0   4   9 2511.29 133.908
   0  -4  -9 2396.30 129.093
   0   4  -9 1960.02 288.529
   0   4  -9 2501.18 148.609
   0  -4  -9 2493.12 131.952
   0   4  -9 2435.87 166.028
   0  -4   9 2562.87 82.3407
   0  -4  -9 2716.03 120.361
   0   4   9 2605.33 120.942
   0   4  10 39554.4 474.353
   0  -4  10 38107.1 559.686
   0   4 -10 36479.4 785.521
   0  -4  10 38830.2 823.318
   0   4  10 42211.5 519.247
   0   4 -10 38880.7 552.907
   0   4  10 41272.9 512.497
   0  -4 -10 41203.0 522.186
   0  -4 -10 39140.1 500.754
   0   4 -10 38127.6 602.887
   0  -4  10 39653.6 316.781
   0  -4 -10 41330.0 460.602
   0   4  10 41793.9 468.856
   0  -4  11 27573.8 483.939
   0   4  11 28773.4 424.299
   0  -4  11 28457.0 717.692
   0   4 -11 27546.1 705.230
   0  -4 -11 29438.0 454.905
   0  -4 -11 27936.3 440.283
   0  -4  11 29346.9 484.799
   0   4  11 29062.7 445.244
   0   4  11 27170.5 433.804
   0   4 -11 27912.5 502.062
   0   4 -11 27430.0 532.783
   0  -4  11 28321.9 272.659
   0  -4 -11 29663.1 395.136
   0   4  11 28741.9 404.684
   0  -4  12 21357.6 442.460
   0   4  12 20704.5 375.858
   0  -4  12 20704.2 631.999
   0   4 -12 19245.5 622.272
   0  -4 -12 20999.0 412.508
   0  -4  12 21503.8 430.408
   0   4 -12 19517.4 425.698
   0  -4 -12 20727.7 394.840
   0   4  12 21078.9 388.189
   0  -4 -12 20570.5 397.291
   0   4  12 20307.5 390.001
   0   4 -12 20466.2 481.169
   0  -4  12 20832.7 240.077
   0  -4 -12 21619.2 344.128
   0   4  12 21238.4 361.070
   0  -4  13 10655.6 325.485
   0   4  13 11111.4 290.690
   0   4 -13 10713.3 485.795
   0  -4  13 11000.3 482.994
   0  -4 -13 10659.4 301.019
   0   4  13 10840.4 288.016
   0  -4 -13 10847.0 299.477
   0  -4  13 10214.6 313.772
   0   4  13 11312.2 306.475
   0   4 -13 11152.4 371.640
   0  -4  13 11128.3 181.171
   0  -4 -13 11000.0 252.804
   0   4  13 11014.6 268.535
   0  -4  14 20029.1 455.000
   0   4  14 21365.0 416.181
   0  -4  14 20451.3 661.150
   0  -4 -14 22370.9 439.146
   0   4 -14 19415.2 657.921
   0  -4  14 20969.6 452.921
   0   4  14 21149.3 434.550
   0  -4 -14 21655.7 437.535
   0   4  14 21850.2 414.757
   0   4 -14 19366.5 500.027
   0  -4  14 20618.4 249.406
   0  -4 -14 21791.1 360.717
   0   4  14 22421.6 393.587
   0  -4  15 2257.33 184.458
   0   4  15 2403.54 165.656
   0  -4 -15 2520.36 161.016
   0   4 -15 1866.02 263.842
   0   4  15 2271.34 151.032
   0   4  15 2240.47 164.055
   0  -4  15 2561.13 183.316
   0   4 -15 2193.91 200.046
   0  -4  15 2238.97 91.6098
   0  -4 -15 2407.35 130.219
   0   4  15 2455.91 146.239
   0   4  16 4911.44 231.113
   0  -4  16 4320.34 266.985
   0   4 -16 4728.73 378.580
   0  -4 -16 4930.69 225.938
   0  -4 -16 4531.62 313.767
   0  -4  16 4080.06 258.962
   0   4  16 5073.29 243.018
   0   4 -16 4744.09 282.299
   0  -4  16 4995.29 131.624
   0  -4 -16 4894.38 182.713
   0   4  16 4933.93 201.532
   0  -4  17 1464.46 170.739
   0   4  17 1220.77 145.058
   0  -4 -17 1391.60 131.023
   0  -4 -17 1160.79 197.595
   0   4 -17 1357.53 276.783
   0   4  17 1477.02 166.659
   0  -4  17 849.163 143.619
   0   4 -17 1368.17 189.106
   0  -4  17 1288.99 73.1667
   0  -4 -17 1369.93 107.809
   0   4  17 1333.25 120.020
   0   4  18 354.224 115.794
   0  -4  18 424.737 136.987
   0  -4 -18 314.389 87.3209
   0   4 -18 351.039 234.839
   0  -4 -18 341.827 157.061
   0   4  18 453.814 128.744
   0  -4  18 249.792 119.594
   0   4 -18 498.900 160.886
   0  -4  18 321.118 54.7170
   0  -4 -18 384.710 76.6545
   0   4  18 417.618 90.5283
   0   4  19 103.693 100.688
   0  -4  19 27.4110 112.142
   0  -4 -19 20.3878 149.581
   0  -4 -19 59.0502 75.9524
   0   4 -19-152.883 210.040
   0  -4  19 65.8436 106.762
   0   4  19-87.3409 116.139
   0   4 -19-22.3970 127.084
   0  -4  19 36.6131 34.5508
   0  -4 -19-61.6272 57.7920
   0   4  19 93.9090 71.6116
   0  -4  20 353.963 132.773
   0   4  20 233.602 108.697
   0  -4 -20 307.199 159.547
   0  -4 -20 416.041 87.7076
   0   4 -20 70.2699 193.188
   0  -4  20 489.574 136.274
   0   4  20 93.2954 108.227
   0   4 -20 434.179 147.448
   0  -4  20 463.838 52.8945
   0  -4 -20 349.868 75.4412
   0   4  20 398.774 96.1160
   0   4  21 1431.30 161.525
   0  -4  21 1277.26 186.876
   0  -4 -21 1326.85 136.593
   0  -4 -21 1148.99 216.785
   0   4 -21 1145.86 279.082
   0  -4  21 1314.46 175.248
   0   4  21 1238.02 163.908
   0   4 -21 1069.61 184.410
   0  -4  21 1122.36 72.7693
   0  -4 -21 1331.42 108.309
   0   4  21 1050.68 112.799
   0  -4  22 1233.64 171.194
   0   4  22 978.912 148.373
   0   4 -22 1027.62 258.742
   0  -4 -22 973.721 120.387
   0  -4 -22 735.522 216.932
   0  -4  22 1184.75 169.571
   0   4  22 1158.95 157.100
   0   4 -22 1269.18 207.777
   0  -4  22 1024.97 71.9393
   0  -4 -22 940.286 98.1182
   0   4  22 958.184 123.822
   0   4  23 11816.6 406.872
   0  -4  23 11934.9 446.167
   0  -4 -23 10806.5 562.556
   0  -4 -23 10860.3 352.045
   0   4 -23 10848.0 605.541
   0  -4  23 11441.7 429.211
   0   4  23 10608.6 400.611
   0   4 -23 11487.3 483.925
   0  -4  23 11919.7 223.409
   0  -4 -23 11196.0 298.872
   0   4  23 10561.0 330.761
   0   4  24 1823.40 198.311
   0  -4  24 1728.14 205.465
   0   4 -24 1338.73 295.290
   0  -4 -24 1608.50 147.330
   0  -4 -24 1252.62 228.302
   0   4  24 1817.08 190.666
   0  -4  24 1440.75 189.885
   0   4 -24 1461.49 213.522
   0  -4  24 1512.40 86.9395
   0  -4 -24 1439.13 118.125
   0   4  24 1661.67 145.355
   0   4  25 2633.47 219.990
   0  -4  25 2271.32 223.587
   0  -4 -25 2421.59 305.636
   0   4 -25 1986.46 319.354
   0  -4 -25 2614.28 186.901
   0  -4  25 2366.72 230.901
   0   4  25 2400.01 218.239
   0   4 -25 1969.78 229.806
   0  -4  25 2367.57 108.186
   0  -4 -25 2498.68 151.658
   0   4  25 2335.26 171.438
   0   4  26 267.899 131.151
   0  -4  26 205.905 130.225
   0  -4 -26 88.3924 70.7514
   0  -4 -26 270.137 174.019
   0   4 -26 303.788 241.171
   0  -4  26 24.7331 110.680
   0   4  26 171.209 108.732
   0   4 -26 208.704 125.109
   0  -4  26 206.717 44.4557
   0  -4 -26 59.4704 50.9005
   0   4  26 148.487 68.7467
   0  -4  27 4209.81 311.871
   0   4  27 4776.75 296.838
   0  -4 -27 4481.46 412.758
   0   4 -27 4018.94 443.446
   0  -4 -27 4058.53 229.033
   0   4  27 4438.11 292.611
   0  -4  27 4595.63 306.712
   0   4 -27 4300.12 340.228
   0  -4  27 4688.99 151.352
   0  -4 -27 4515.12 201.451
   0   4  27 4203.11 231.178
   0  -4  28 106.305 133.239
   0   4  28-33.1369 114.757
   0   4 -28 100.961 247.784
   0  -4 -28 58.7196 76.0808
   0  -4 -28-81.2277 163.546
   0  -4  28-14.7876 132.743
   0   4  28 3.98839 130.681
   0   4 -28 14.4576 145.396
   0  -4  28 75.0408 43.7041
   0  -4 -28 34.9236 59.0099
   0   4  28 92.6660 78.3722
   0  -4  29 4152.36 315.624
   0   4  29 3579.12 276.173
   0   4 -29 4164.41 477.932
   0  -4 -29 3262.82 387.245
   0  -4 -29 3949.28 235.942
   0   4  29 4190.93 300.916
   0  -4  29 4035.06 304.916
   0   4 -29 3552.38 324.198
   0  -4  29 4284.41 150.605
   0  -4 -29 4003.52 193.218
   0   4  29 4171.61 239.511
   0  -4  30 1025.13 207.405
   0   4  30 841.901 176.744
   0   4 -30 968.622 315.499
   0  -4 -30 1525.98 304.164
   0  -4 -30 1092.88 141.770
   0   4  30 1174.47 192.442
   0  -4  30 1094.99 191.535
   0   4 -30 884.992 203.154
   0  -4  30 930.271 78.0840
   0  -4 -30 872.794 100.338
   0   4  30 767.315 112.754
   0  -4  31-71.4678 139.232
   0   4  31 244.254 148.342
   0   4 -31 194.173 250.195
   0  -4 -31 0.28585 92.2638
   0  -4 -31 57.7925 224.645
   0   4  31-8.22467 137.604
   0  -4  31 49.5787 127.798
   0   4 -31 93.7701 189.225
   0  -4  31-138.058 53.8650
   0  -4 -31-22.2070 66.7827
   0   4  31-10.1831 83.9469
   0  -4  32 3881.87 323.287
   0   4  32 3954.53 306.858
   0   4  32 3806.02 319.448
   0  -4  32 3491.95 311.559
   0  -4 -32 3090.69 394.009
   0  -4 -32 3521.74 230.862
   0   4 -32 2932.16 438.242
   0   4 -32 2883.66 319.205
   0  -4 -32 3407.61 188.110
   0   4  32 3682.64 242.496
   0   4 -33 2965.71 436.431
   0  -4 -33 3002.52 393.105
   0   4 -33 3717.49 347.114
   0  -4  33 3371.76 312.433
   0   4  33 3305.29 298.913
   0  -4 -33 3288.42 184.490
   0  -4  33 3936.94 340.268
   0   4  33 3677.29 304.320
   0  -4  34 306.070 160.242
   0   4  34 262.019 183.847
   0   4 -34 78.9365 254.898
   0  -4  34 432.000 171.863
   0   4  34 224.554 171.096
   0   4 -34 23.2022 170.531
   0  -4 -34 208.262 153.657
   0   4  35 3344.13 312.453
   0   4 -35 3565.98 487.056
   0  -4  35 3525.90 330.565
   0   4  35 3201.53 302.152
   0  -4 -35 3066.72 355.067
   0   4 -35 3322.97 358.009
   0   4 -36 124.458 179.964
   0  -4 -36-195.658 178.171
   0  -4  36-56.6614 152.863
   0   4  36 36.5683 153.289
   0   4  36 152.406 181.983
   0   4 -37-65.7676 190.948
   0  -4 -37 126.725 167.572
   0  -4  37 332.525 179.798
   0   4  37 223.998 172.399
   0   4 -38 214.354 182.626
   0   4  38 329.832 168.339
   0  -4  38 376.243 194.284
   0   4 -39 3306.51 359.086
   0  -4 -39 2952.01 355.602
   0   4  39 3528.18 341.042
   0  -4 -40 127.960 202.893
   0   4 -40 224.818 216.567
   0  -4  40 460.480 198.148
   0   4  40 357.627 190.349
   0   4 -41 410.160 220.170
   0  -4 -41 194.353 219.014
   0  -4  41 203.046 167.977
   0   4  41 242.290 163.599
   0  -4 -42 19.2934 192.627
   0   4 -42-54.7925 197.546
   0  -4  42 208.422 198.037
   0   4  42-41.2714 169.663
   0  -4 -43 991.205 259.701
   0   4 -43 1514.37 325.620
   0  -4  43 1414.57 260.531
   0   4  43 1356.64 255.910
   0   4 -44 368.592 237.587
   0  -4 -44 0.17275 232.108
   0   4  44 193.527 185.509
   0  -4  44 5.85939 168.696
   0  -4 -45 280.762 222.016
   0   4 -45 238.338 235.517
   0  -4  45 325.892 254.093
   0   4  45 30.5964 169.968
   0  -4 -46-360.235 234.880
   0   4 -46-126.408 216.062
   0  -4  46 225.805 228.037
   0   4  46 112.535 196.123
   0   4 -47 119.418 212.818
   0  -4 -47 50.8252 205.875
   0   4  47 56.6586 199.646
   0  -4  47 235.360 206.761
   0  -4 -48 388.868 221.583
   0   4 -48 517.471 257.752
   0  -4  48 652.862 243.228
   0   4  48 248.303 209.234
   0  -4 -49 85.7522 206.278
   0   4 -49 414.719 260.266
   0  -4  49 94.0279 206.930
   0   4  49 230.032 223.379
   0  -4 -50 83.6370 218.479
   0   4 -50 427.550 281.111
   0   4  50 215.795 220.204
   0  -4  50 14.1953 210.231
   0   4 -51 252.481 261.888
   0  -4 -51-2.96174 244.495
   0   4  51-533.445 238.224
   0  -4  51-112.550 207.458
   0  -4 -52-171.486 260.654
   0   4 -52-104.772 259.891
   0  -4  52 164.005 232.175
   0   4  52 353.211 233.686
   0   4 -53 146.692 240.950
   0   4  53-24.1190 232.004
   0  -4  53-28.6747 202.082
   0   4  54 352.117 258.008
   0  -6   0 16007.5 368.236
   0   6   0 17977.1 365.663
   0   6   0 16681.0 413.345
   0  -6   0 14932.1 448.827
   0   6   0 16960.8 281.472
   0  -6   0 15473.4 190.011
   0  -6   0 15177.6 264.253
   0   6   0 16187.1 330.206
   0  -6  -1 1833.41 132.372
   0  -6   1 1297.58 133.022
   0   6  -1 1337.21 122.644
   0  -6   1 1526.30 188.793
   0   6   1 1737.70 124.311
   0   6  -1 1817.47 164.728
   0   6   1 1683.45 135.875
   0  -6  -1 1769.11 161.840
   0   6   1 1940.91 103.701
   0   6  -1 1522.54 96.0088
   0  -6   1 1623.33 67.9797
   0  -6  -1 1794.82 67.8168
   0  -6   1 1375.99 84.5088
   0  -6  -1 1836.10 100.204
   0   6   1 1886.38 118.034
   0   6  -1 1742.54 130.554
   0   6  -2 3.09084 83.1068
   0  -6   2-80.4745 99.5039
   0  -6  -2 16.7349 80.2124
   0   6   2 29.7042 63.6942
   0  -6   2-86.6992 119.442
   0  -6  -2 151.703 70.8228
   0   6   2 138.670 80.2737
   0   6  -2 29.0641 103.523
   0   6   2 58.0580 45.6754
   0   6  -2 24.8767 50.9491
   0  -6   2 30.1658 28.2273
   0  -6  -2 63.1575 24.5652
   0  -6  -2 63.4180 42.1984
   0  -6   2 33.4970 34.9662
   0   6  -2 60.3301 74.3555
   0   6   2 48.5939 52.7974
   0  -6   3 20863.7 486.320
   0   6  -3 21466.7 450.066
   0   6  -3 21387.9 564.365
   0   6   3 22781.1 400.310
   0  -6  -3 21313.3 435.990
   0  -6   3 18745.9 589.155
   0  -6  -3 20650.1 378.597
   0   6   3 22699.5 406.641
   0   6  -3 20727.0 335.086
   0   6   3 23785.0 334.907
   0  -6  -3 21672.4 209.496
   0  -6   3 22133.2 240.130
   0  -6   3 20370.0 273.407
   0  -6  -3 21172.7 338.370
   0   6  -3 21499.4 452.697
   0   6   3 23271.9 355.869
   0  -6   4 92747.0 1076.35
   0   6  -4 93027.3 970.232
   0  -6  -4 91764.4 862.035
   0   6   4 93401.9 802.340
   0   6  -4 95921.2 1271.45
   0  -6  -4 89101.9 780.071
   0   6   4 98890.8 823.894
   0   6   4 93603.5 676.913
   0   6  -4 98282.3 756.821
   0  -6  -4 92562.4 423.221
   0  -6   4 94828.2 506.248
   0  -6   4 93584.9 558.418
   0  -6  -4 95612.1 703.231
   0   6   4 94929.0 712.044
   0   6  -4 97402.8 1002.66
   0  -6   5 1499.08 189.387
   0   6  -5 1842.44 182.231
   0  -6  -5 1847.93 131.095
   0   6   5 2106.16 133.124
   0   6  -5 1783.42 230.792
   0  -6   5 1819.11 260.865
   0  -6  -5 2086.33 137.223
   0   6   5 2009.74 129.890
   0   6  -5 1908.78 132.739
   0   6   5 1983.29 107.371
   0  -6  -5 1781.71 60.9964
   0  -6   5 1912.94 82.6117
   0  -6   5 1921.60 84.9925
   0  -6  -5 1882.16 125.496
   0   6  -5 1436.26 151.679
   0   6   5 2135.07 117.614
   0  -6   6 67949.7 1018.95
   0   6  -6 75060.2 983.741
   0   6   6 72844.1 701.055
   0   6   6 78677.6 742.440
   0  -6  -6 72550.6 716.578
   0  -6  -6 71819.4 730.547
   0   6  -6 65889.0 1181.13
   0   6  -6 71567.2 716.215
   0  -6   6 73557.6 463.040
   0  -6  -6 73492.5 355.285
   0  -6   6 72580.4 456.618
   0  -6  -6 73120.9 643.492
   0   6   6 76029.1 635.616
   0   6  -6 68777.2 936.948
   0   6   6 73035.2 630.432
   0  -6   7 2961.50 173.531
   0  -6   7 3328.51 265.470
   0   6  -7 3430.80 257.803
   0  -6   7 3378.13 117.911
   0  -6   7 2619.96 319.662
   0  -6  -7 3500.84 169.030
   0   6   7 3294.98 162.227
   0   6  -7 2996.76 315.926
   0   6   7 3327.27 163.998
   0  -6  -7 3197.37 163.480
   0   6  -7 3268.49 175.501
   0  -6   7 3425.13 107.042
   0  -6  -7 3513.78 77.3312
   0  -6  -7 3340.70 146.304
   0  -6   7 3281.06 96.6700
   0   6   7 3313.98 143.424
   0   6   7 3505.87 148.899
   0  -6   8 12732.7 326.397
   0   6   8 12921.8 277.164
   0  -6   8 12001.0 205.706
   0  -6   8 10928.5 457.695
   0   6  -8 11567.3 443.783
   0   6  -8 10420.2 531.601
   0  -6  -8 12381.5 307.542
   0  -6  -8 12223.4 309.838
   0   6   8 12436.5 301.262
   0  -6   8 9190.27 550.421
   0   6   8 12792.2 315.152
   0   6  -8 12093.5 332.090
   0  -6  -8 12821.2 140.531
   0  -6   8 11679.3 197.600
   0  -6  -8 12671.6 282.064
   0  -6   8 12441.3 172.779
   0   6   8 12990.4 278.619
   0  -6   9 446.814 97.4490
   0   6   9 474.790 75.5774
   0  -6   9 618.044 178.033
   0  -6   9 516.711 49.3765
   0   6  -9 341.921 158.705
   0  -6  -9 386.463 82.2833
   0   6  -9 220.186 196.998
   0   6   9 403.598 85.6604
   0   6   9 484.949 83.5322
   0  -6  -9 338.777 78.9969
   0   6  -9 377.629 98.2237
   0   6  -9 445.416 93.9544
   0  -6   9 491.188 49.1035
   0  -6  -9 493.140 30.3348
   0  -6  -9 425.737 70.3041
   0   6   9 402.413 64.6349
   0   6  10 24785.8 404.523
   0  -6  10 23034.7 464.156
   0   6 -10 22697.3 663.940
   0  -6  10 22555.2 695.286
   0  -6  10 23902.2 250.003
   0   6  10 25147.3 457.644
   0  -6 -10 23835.5 436.242
   0   6  10 24712.5 436.801
   0   6 -10 23995.1 502.792
   0  -6  10 22914.1 283.349
   0  -6 -10 23532.3 176.093
   0  -6 -10 24386.3 408.850
   0   6  10 24759.7 398.814
   0  -6  11 3390.07 198.373
   0   6  11 3244.35 164.807
   0  -6  11 3205.18 301.910
   0   6 -11 2596.94 283.909
   0  -6 -11 3151.14 191.967
   0  -6  11 3247.05 87.9247
   0  -6 -11 3162.43 178.545
   0   6 -11 2388.17 337.608
   0   6  11 3508.70 185.864
   0   6  11 3545.78 183.839
   0   6 -11 3115.01 212.829
   0  -6 -11 3152.78 63.5734
   0  -6  11 3046.67 111.635
   0  -6 -11 3022.62 154.378
   0   6  11 2968.24 149.874
   0  -6  12 1002.08 153.460
   0   6  12 1029.08 114.620
   0   6 -12 669.220 219.140
   0  -6  12 316.138 180.222
   0  -6 -12 999.602 122.828
   0  -6  12 780.410 26.5536
   0  -6  12 846.158 44.2440
   0   6  12 888.441 117.742
   0   6  12 1128.64 122.547
   0  -6 -12 971.797 117.625
   0   6 -12 617.565 240.837
   0   6 -12 1068.71 158.594
   0  -6  12 982.247 67.4144
   0  -6 -12 1073.92 103.137
   0   6  12 969.512 100.520
   0   6  13 2139.09 156.325
   0  -6  13 2023.52 185.783
   0  -6 -13 1892.00 158.631
   0   6 -13 1645.59 278.974
   0   6 -13 1497.17 304.703
   0   6  13 2076.25 160.802
   0   6  13 1977.90 155.976
   0   6 -13 1868.26 193.390
   0  -6  13 2025.51 95.6474
   0  -6 -13 1992.24 130.881
   0   6  13 1982.90 140.259
   0  -6  14 11236.4 383.477
   0   6  14 12058.9 324.091
   0  -6 -14 11381.7 355.038
   0   6 -14 11145.3 549.022
   0   6  14 11692.1 342.306
   0   6  14 12024.1 346.147
   0   6 -14 11663.2 414.868
   0  -6  14 11879.1 216.461
   0  -6 -14 11800.5 300.891
   0   6  14 11563.1 305.084
   0  -6  15 95.7611 114.299
   0   6  15 7.39760 108.362
   0   6 -15 185.007 205.826
   0  -6 -15 127.528 90.8920
   0   6  15 247.797 111.383
   0   6  15 60.9346 80.9834
   0   6 -15 302.881 282.578
   0   6 -15 102.624 135.206
   0  -6  15 99.8580 49.4034
   0  -6 -15 47.3898 65.8030
   0   6  15 237.213 81.1514
   0   6  16 13184.7 362.983
   0  -6  16 12945.4 412.210
   0  -6 -16 12023.1 381.136
   0   6 -16 12258.0 598.390
   0   6  16 12630.0 364.222
   0   6  16 12691.6 372.764
   0   6 -16 12650.5 448.134
   0  -6  16 12929.7 233.006
   0  -6 -16 12495.1 320.633
   0   6  16 13017.5 339.499
   0   6  17 5683.57 257.372
   0  -6  17 5355.92 285.458
   0   6 -17 4769.70 422.748
   0  -6 -17 5329.25 256.936
   0   6  17 5027.52 255.837
   0   6 -17 4476.93 516.731
   0   6  17 5688.08 254.384
   0   6 -17 4851.34 308.403
   0  -6  17 5496.90 156.226
   0  -6 -17 5144.68 210.398
   0   6  17 5320.01 228.576
   0   6  18 5970.07 263.036
   0  -6  18 5104.86 291.758
   0   6 -18 5106.53 438.106
   0  -6 -18 6225.01 283.876
   0   6  18 6144.94 284.295
   0   6  18 6204.61 272.138
   0   6 -18 5452.30 320.364
   0  -6  18 5988.62 164.209
   0  -6 -18 6585.19 240.082
   0   6  18 6549.32 256.113
   0  -6  19 677.543 160.756
   0   6  19 534.031 123.010
   0  -6 -19 509.834 107.028
   0   6 -19 673.427 255.212
   0   6  19 431.609 124.014
   0   6  19 461.149 104.450
   0   6 -19 616.120 172.061
   0  -6  19 528.646 61.0692
   0  -6 -19 391.492 79.0896
   0   6  19 509.812 96.1365
   0   6  20 3344.53 223.086
   0  -6  20 2737.33 234.509
   0   6 -20 2939.68 360.964
   0  -6 -20 3390.87 219.508
   0   6  20 3677.05 237.806
   0   6 -20 3108.55 259.456
   0  -6  20 3240.31 130.517
   0  -6  20 3305.21 243.113
   0  -6 -20 3098.48 173.481
   0   6  20 3519.94 201.087
   0  -6  21 2257.98 211.884
   0   6  21 2392.65 196.166
   0  -6 -21 2182.57 263.406
   0  -6 -21 2338.55 194.209
   0   6 -21 2136.75 353.949
   0  -6  21 2177.81 207.180
   0   6  21 2152.05 198.686
   0   6 -21 2631.60 252.446
   0  -6  21 2407.52 114.694
   0  -6 -21 2261.24 155.197
   0   6  21 2327.84 165.304
   0   6  22 12990.2 417.664
   0  -6  22 13658.7 479.554
   0   6 -22 12391.1 685.767
   0  -6 -22 14124.5 630.162
   0  -6 -22 12447.3 414.107
   0  -6  22 13437.1 458.908
   0   6  22 12339.6 422.678
   0   6 -22 12731.6 518.981
   0  -6  22 13661.4 261.011
   0  -6 -22 13927.3 361.422
   0   6  22 13722.0 389.981
   0   6  23 8755.13 354.112
   0  -6  23 8380.92 387.904
   0   6 -23 7578.85 563.332
   0  -6 -23 7696.54 494.744
   0  -6 -23 8317.75 342.250
   0   6  23 8736.86 368.965
   0  -6  23 8664.12 386.892
   0   6 -23 7409.33 407.386
   0  -6  23 8499.75 208.981
   0  -6 -23 8192.74 283.441
   0   6  23 8801.55 320.172
   0   6  24 2264.73 204.921
   0  -6  24 2484.99 236.181
   0  -6 -24 2540.94 202.587
   0   6 -24 1964.28 330.995
   0  -6 -24 2550.81 309.187
   0   6  24 2533.04 218.107
   0  -6  24 2226.38 226.299
   0   6 -24 2439.43 250.836
   0  -6  24 2416.18 117.278
   0  -6 -24 2519.93 163.778
   0   6  24 2155.30 169.050
   0   6  25 939.335 159.927
   0  -6  25 648.481 154.378
   0  -6 -25 751.896 127.598
   0  -6 -25 670.131 189.712
   0   6 -25 1097.67 287.543
   0   6  25 821.772 155.969
   0   6 -25 858.972 160.012
   0  -6  25 964.117 80.9564
   0  -6  25 526.293 142.097
   0  -6 -25 914.775 106.084
   0   6  25 805.419 120.922
   0  -6  26 773.835 166.847
   0   6  26 606.171 129.806
   0   6 -26 628.739 259.766
   0  -6 -26 693.665 127.603
   0  -6 -26 639.066 190.250
   0  -6  26 943.296 177.986
   0   6  26 691.478 140.067
   0   6 -26 816.714 207.258
   0  -6  26 766.284 77.2964
   0  -6 -26 684.206 103.955
   0   6  26 589.655 112.016
   0   6  27-115.623 125.214
   0  -6  27 146.813 124.818
   0   6 -27 117.760 247.907
   0  -6 -27 23.1320 85.3890
   0  -6 -27 11.7658 156.447
   0   6  27 236.763 117.186
   0   6 -27 117.664 140.775
   0  -6  27 66.0028 47.1729
   0  -6  27-57.2015 116.706
   0  -6 -27 6.74159 61.9664
   0   6  27 135.149 74.7052
   0  -6  28 1007.73 182.770
   0   6  28 970.725 186.666
   0  -6 -28 759.719 232.431
   0   6 -28 1043.43 314.744
   0  -6 -28 918.334 146.649
   0   6  28 757.069 164.331
   0   6 -28 673.064 181.668
   0  -6  28 721.265 165.754
   0  -6  28 782.966 76.8098
   0  -6 -28 762.190 107.690
   0   6  28 656.687 124.852
   0  -6  29 2645.54 277.357
   0   6  29 2698.90 239.775
   0  -6 -29 2426.23 207.500
   0   6 -29 1831.21 362.953
   0  -6 -29 2602.00 355.621
   0  -6  29 2647.05 254.365
   0   6  29 2803.57 258.118
   0   6 -29 2495.73 297.998
   0  -6  29 2755.63 134.346
   0  -6 -29 2498.96 167.459
   0   6  29 2659.29 211.297
   0   6  30 125.214 148.369
   0  -6  30 32.2644 144.584
   0  -6 -30 14.2234 90.0628
   0   6 -30 35.5667 256.823
   0  -6 -30-62.4473 220.292
   0   6  30-31.1686 134.568
   0   6 -30 158.513 173.879
   0  -6  30 60.5380 44.2796
   0  -6  30 150.326 152.328
   0  -6 -30 184.013 69.2745
   0   6  30 48.6142 83.0098
   0   6  31 736.696 173.615
   0  -6  31 355.819 168.405
   0  -6 -31 711.672 255.372
   0   6 -31 883.277 313.959
   0  -6 -31 804.642 149.217
   0   6  31 819.649 179.868
   0   6 -31 765.608 215.535
   0  -6  31 724.654 76.7257
   0  -6  31 589.855 176.462
   0  -6 -31 813.018 119.633
   0   6  31 651.673 124.893
   0  -6  32 0.28849 157.805
   0   6  32-131.015 135.232
   0   6 -32 212.599 293.394
   0  -6 -32-6.97327 92.9307
   0  -6 -32 178.347 215.470
   0   6  32 76.7381 137.341
   0   6 -32 43.8712 196.920
   0  -6  32 39.5500 51.7873
   0  -6  32 1.37530 159.935
   0  -6 -32 115.966 75.5872
   0   6  32 56.0671 99.2341
   0   6  33 99.2246 137.432
   0  -6  33 188.306 182.938
   0  -6 -33-90.7038 102.343
   0   6 -33 370.950 292.302
   0   6  33 30.8831 151.842
   0   6 -33 379.709 211.617
   0  -6  33-46.5630 52.5545
   0  -6 -33-31.7171 73.9903
   0   6  33 22.2403 92.9118
   0  -6  34 679.706 202.067
   0   6  34 1046.60 208.927
   0   6 -34 1183.46 409.315
   0  -6 -34 894.829 158.385
   0   6  34 1083.78 213.319
   0   6 -34 727.271 216.793
   0  -6  34 954.737 90.8607
   0  -6 -34 927.130 125.294
   0   6  34 875.902 145.471
   0   6  35 842.659 155.594
   0   6 -35 990.004 273.277
   0   6  35 821.236 199.672
   0  -6 -35 836.043 121.389
   0   6  35 772.896 189.715
   0  -6  35 655.011 209.834
   0   6 -36 188.585 188.238
   0   6  36 748.278 205.749
   0  -6  36 397.465 176.986
   0   6  36 442.799 120.860
   0   6 -37 2141.26 329.276
   0   6  37 1687.62 251.047
   0  -6  37 1730.76 278.625
   0   6  37 1385.18 179.992
   0   6 -38 4255.80 419.975
   0  -6  38 4416.10 401.677
   0   6  38 4079.62 348.089
   0  -6 -39 1780.75 296.969
   0   6 -39 1597.50 299.278
   0  -6  39 2192.36 295.358
   0   6  39 1568.94 257.516
   0   6 -40 1783.42 316.336
   0  -6 -40 1197.56 280.534
   0   6  40 1877.83 278.976
   0  -6  40 1729.21 272.936
   0   6 -41 55.9758 233.243
   0  -6 -41 172.006 179.995
   0   6  41 63.3049 165.877
   0  -6  41 316.168 214.060
   0   6 -42 328.481 223.997
   0  -6 -42-293.144 236.184
   0   6  42 140.994 185.511
   0  -6  42-4.29420 170.848
   0  -6 -43 816.477 242.262
   0   6 -43 850.999 303.388
   0   6  43 342.449 205.365
   0  -6  43-3.07251 188.242
   0  -6 -44 308.616 218.894
   0   6 -44 371.505 244.930
   0  -6  44 67.4849 172.310
   0   6  44 315.141 203.914
   0  -6 -45-328.274 250.358
   0   6  45 79.0216 181.704
   0  -6  45-52.7273 196.369
   0   6 -46 223.635 225.422
   0  -6 -46 180.656 202.607
   0   6  46 248.182 215.062
   0  -6  46 529.711 221.397
   0   6 -47 365.069 265.602
   0  -6 -47 470.902 220.551
   0  -6  47 901.576 267.404
   0   6  47 789.978 244.815
   0  -6 -48-318.959 251.324
   0   6 -48 292.615 251.425
   0   6  48 569.150 242.112
   0  -6  48 149.886 217.806
   0   6 -49 223.914 224.393
   0  -6 -49 126.583 242.312
   0  -6  49 173.470 196.080
   0   6  49 95.0492 200.703
   0   6 -50 79.9392 240.721
   0  -6 -50 185.587 253.392
   0  -6  50 124.276 199.924
   0   6  50 299.259 194.777
   0   6 -51-222.897 284.895
   0  -6 -51-103.885 232.479
   0  -6  51 164.550 205.415
   0   6  51 503.593 271.889
   0   6 -52-131.378 242.692
   0  -6  52 261.262 240.325
   0   6  52 242.414 264.102
   0   6 -53 297.440 278.865
   0   6  53 891.735 323.143
   0   6  54-41.2981 246.692
   0  -8   0 7967.54 314.725
   0   8   0 9185.62 308.045
   0   8   0 9161.67 350.489
   0  -8   0 7410.27 381.668
   0   8   0 8641.92 238.737
   0  -8   0 8183.24 168.346
   0  -8   0 8042.62 220.987
   0   8   0 9181.13 290.869
   0   8  -1 7586.10 288.409
   0  -8  -1 7208.99 292.495
   0  -8   1 6778.24 298.108
   0  -8  -1 6751.34 355.617
   0   8  -1 7548.66 338.680
   0  -8   1 6183.16 375.677
   0   8   1 7583.36 311.004
   0   8   1 8034.07 285.546
   0   8   1 7568.51 224.510
   0   8  -1 7530.37 224.150
   0  -8  -1 6970.11 156.054
   0  -8   1 7107.83 157.790
   0  -8  -1 7435.40 220.643
   0  -8   1 7512.37 211.383
   0   8   1 7783.90 255.606
   0   8  -1 7606.38 273.607
   0  -8  -2 1810.87 164.486
   0   8  -2 2032.75 179.131
   0  -8   2 1961.30 193.498
   0   8   2 2202.47 156.849
   0   8   2 1887.51 165.019
   0  -8   2 1976.30 259.226
   0  -8  -2 1749.59 196.088
   0   8  -2 2044.41 213.179
   0   8  -2 2110.73 130.395
   0   8   2 1937.94 124.784
   0  -8   2 1870.29 87.4445
   0  -8  -2 1689.32 80.0746
   0  -8  -2 1697.65 118.893
   0  -8   2 1841.98 109.653
   0   8   2 1889.19 133.184
   0   8  -2 2102.05 171.766
   0  -8   3 517.615 154.583
   0  -8   3 400.631 73.4548
   0   8  -3 585.768 156.452
   0   8  -3 583.902 126.902
   0  -8  -3 705.584 131.485
   0  -8   3 357.512 168.114
   0  -8  -3 402.749 102.452
   0   8   3 605.139 100.140
   0   8   3 652.289 118.509
   0   8   3 648.703 88.6648
   0   8  -3 401.354 84.1604
   0  -8   3 555.976 57.7878
   0  -8  -3 570.936 48.8431
   0  -8  -3 433.466 70.5848
   0  -8   3 503.176 64.9574
   0   8  -3 608.827 128.971
   0   8   3 598.244 95.5563
   0   8  -4 4094.76 247.804
   0  -8   4 3779.50 290.247
   0  -8   4 3897.10 174.778
   0   8  -4 4228.98 316.792
   0   8   4 3836.00 206.854
   0  -8  -4 3754.53 234.903
   0   8   4 4182.36 210.493
   0   8  -4 4029.15 178.055
   0   8   4 4173.93 173.748
   0  -8  -4 3964.84 110.326
   0  -8   4 4145.07 129.052
   0  -8   4 4022.81 142.955
   0  -8  -4 3989.66 170.876
   0   8  -4 4159.68 243.986
   0   8   4 4223.00 190.592
   0  -8   5-36.0265 149.442
   0   8  -5 55.3567 120.339
   0  -8   5-22.7978 62.1809
   0   8   5 34.3680 87.7835
   0  -8  -5-102.969 92.5323
   0   8  -5-142.824 158.366
   0   8   5 52.3739 77.0206
   0   8  -5 108.902 79.5466
   0  -8  -5-4.51216 28.8649
   0  -8   5 37.6446 39.6240
   0  -8  -5 40.8947 55.6056
   0  -8   5-12.4950 43.6609
   0   8  -5-36.9770 108.775
   0   8   5 10.2429 55.4836
   0   8   5 51.8534 71.3150
   0  -8   6 782.911 202.458
   0  -8   6 1120.99 96.1357
   0   8  -6 988.920 181.184
   0  -8  -6 1210.44 144.916
   0   8  -6 854.360 197.492
   0   8   6 1239.52 136.431
   0   8   6 1056.76 124.952
   0   8  -6 1147.40 129.230
   0   8   6 1084.05 107.137
   0  -8  -6 1194.80 62.6117
   0  -8   6 1102.45 75.6950
   0  -8   6 1006.77 78.0799
   0  -8  -6 995.478 104.453
   0   8  -6 1020.10 172.768
   0   8   6 1330.80 120.625
   0  -8   7 10104.5 247.754
   0  -8  -7 9482.33 327.519
   0   8  -7 10515.8 436.409
   0   8  -7 9746.21 521.828
   0  -8  -7 10156.1 339.845
   0   8   7 10477.0 323.291
   0   8   7 10671.3 318.292
   0   8  -7 10308.8 311.605
   0  -8  -7 10113.3 162.076
   0  -8   7 9902.61 203.637
   0  -8  -7 9787.90 275.097
   0  -8   7 10246.7 208.099
   0   8  -7 9566.30 418.529
   0   8   7 10408.2 282.508
   0   8   7 10328.2 273.648
   0  -8   8 19324.6 329.200
   0  -8  -8 20021.4 477.298
   0   8  -8 20071.8 602.226
   0   8   8 21293.5 460.966
   0  -8  -8 19168.8 455.762
   0   8   8 20572.7 440.103
   0   8  -8 18218.9 735.201
   0   8  -8 19981.1 443.570
   0  -8  -8 19645.6 218.815
   0  -8   8 19640.1 291.244
   0  -8  -8 20103.0 398.851
   0  -8   8 19346.3 271.823
   0   8   8 20601.1 394.328
   0   8  -8 18127.9 576.235
   0   8   8 21159.5 400.766
   0   8   9 2367.90 155.124
   0  -8   9 2449.16 122.446
   0  -8  -9 2086.81 182.068
   0   8  -9 2263.14 267.612
   0   8   9 2590.36 181.345
   0   8   9 2649.01 186.276
   0   8  -9 2049.99 344.614
   0   8  -9 2432.79 197.326
   0  -8   9 2135.64 107.342
   0  -8  -9 2197.40 78.7796
   0  -8   9 2509.73 101.097
   0  -8  -9 2373.43 158.717
   0   8  -9 2144.52 246.634
   0   8   9 2438.87 155.049
   0   8  10 8261.67 263.387
   0  -8  10 7858.65 194.143
   0  -8 -10 7983.65 312.527
   0   8 -10 7845.81 438.792
   0   8  10 7851.03 289.581
   0   8 -10 7582.43 526.585
   0   8  10 8292.98 297.482
   0   8 -10 8124.98 318.844
   0  -8 -10 7456.60 130.478
   0  -8  10 7386.85 184.151
   0  -8  10 8215.83 165.507
   0  -8 -10 7667.16 255.200
   0   8  10 7890.61 256.581
   0   8  11 820.775 119.047
   0  -8  11 782.971 143.103
   0  -8 -11 628.933 117.966
   0   8 -11 747.434 228.410
   0  -8  11 675.804 69.5978
   0   8 -11 635.008 274.482
   0   8  11 689.934 129.047
   0   8  11 999.182 137.076
   0   8 -11 760.908 142.915
   0  -8 -11 678.500 47.4556
   0  -8  11 599.404 71.6775
   0  -8  11 678.458 56.2440
   0  -8 -11 629.710 95.2326
   0   8  11 787.389 108.266
   0   8  12 712.594 118.517
   0  -8  12 625.701 134.946
   0   8 -12 611.437 228.231
   0  -8 -12 533.916 107.953
   0  -8  12 422.249 54.9881
   0   8  12 460.778 115.340
   0   8  12 710.774 117.909
   0   8 -12 246.826 274.041
   0   8 -12 357.757 135.011
   0  -8  12 590.584 69.4879
   0  -8 -12 476.379 39.6494
   0  -8 -12 490.846 92.7310
   0  -8  12 509.471 49.3280
   0   8  12 694.902 107.233
   0   8  13 9691.70 302.801
   0  -8  13 9223.76 351.861
   0  -8  13 9018.17 177.568
   0   8 -13 8845.61 508.856
   0  -8 -13 9883.95 359.047
   0   8  13 10171.9 347.781
   0   8  13 9586.29 324.773
   0   8 -13 7589.59 594.312
   0   8 -13 8435.26 362.100
   0  -8  13 9162.12 211.134
   0  -8 -13 8930.01 129.868
   0  -8  13 8929.95 145.240
   0  -8 -13 9527.64 298.274
   0   8  13 9814.03 299.561
   0  -8  14 17054.6 475.448
   0   8  14 16749.5 403.621
   0  -8  14 16950.3 216.375
   0  -8 -14 16920.5 477.225
   0   8 -14 16212.0 666.155
   0   8 -14 13510.4 768.455
   0   8  14 17673.0 451.650
   0   8  14 17498.7 443.222
   0   8 -14 16315.1 490.208
   0  -8  14 16473.0 288.320
   0  -8 -14 16980.9 395.728
   0  -8 -14 16490.9 169.406
   0   8  14 17246.1 395.495
   0   8  15 1856.19 158.981
   0  -8  15 1772.83 194.854
   0   8 -15 2523.04 314.964
   0  -8  15 1891.78 46.1839
   0  -8  15 2257.53 74.2214
   0  -8 -15 1593.16 172.339
   0   8 -15 1573.94 363.040
   0   8  15 1976.24 170.038
   0   8  15 1737.75 169.117
   0   8 -15 2114.85 201.634
   0  -8  15 1875.61 105.877
   0  -8 -15 1544.29 138.413
   0  -8 -15 1773.24 56.2414
   0   8  15 1782.35 145.857
   0  -8  16 6367.75 312.235
   0   8  16 6358.33 267.307
   0  -8 -16 6164.34 302.855
   0   8 -16 5938.14 449.545
   0   8  16 6697.31 291.723
   0   8  16 6658.80 289.563
   0   8 -16 6617.75 340.290
   0  -8  16 6645.66 186.062
   0  -8 -16 6488.59 256.675
   0  -8 -16 6349.29 96.2909
   0   8  16 6813.21 265.780
   0   8  17 5279.22 249.027
   0  -8  17 4469.68 279.627
   0  -8 -17 4694.70 270.705
   0   8 -17 4827.19 429.467
   0   8 -17 3806.53 494.618
   0   8  17 5076.40 255.267
   0   8  17 5073.22 260.389
   0   8 -17 4554.84 298.372
   0  -8  17 4997.73 163.092
   0  -8 -17 5067.49 229.178
   0   8  17 4908.84 233.202
   0   8  18 3196.88 204.993
   0  -8  18 3077.36 241.990
   0   8 -18 2849.58 343.340
   0  -8 -18 3428.32 233.917
   0   8  18 3677.40 229.351
   0   8 -18 2687.26 434.550
   0   8  18 3457.02 230.257
   0   8 -18 3061.66 258.707
   0  -8  18 3312.09 139.026
   0  -8 -18 3318.27 192.499
   0   8  18 3413.77 199.379
   0   8  19 505.577 109.855
   0  -8  19 527.652 140.701
   0  -8 -19 465.935 103.217
   0   8 -19 481.486 249.117
   0   8  19 463.845 114.379
   0   8  19 348.427 99.2946
   0   8 -19 521.277 277.331
   0   8 -19 467.225 161.410
   0  -8  19 385.971 59.8288
   0  -8 -19 407.356 83.5901
   0   8  19 459.040 99.9053
   0  -8  20 67.2416 112.143
   0   8  20-0.78648 90.8278
   0   8 -20-50.6056 204.673
   0  -8 -20 40.2039 82.9497
   0   8  20-93.5672 112.434
   0   8 -20-121.625 304.986
   0   8  20-99.8123 101.444
   0   8 -20-106.856 135.675
   0  -8  20 29.5078 39.1627
   0  -8 -20-44.8842 63.4916
   0   8  20 189.339 99.1674
   0  -8  21 1109.46 165.973
   0   8  21 1312.32 164.903
   0   8 -21 1450.93 289.616
   0  -8 -21 1548.84 167.167
   0   8  21 1579.39 183.943
   0   8 -21 884.730 413.496
   0   8  21 1348.72 158.387
   0   8 -21 1194.28 189.354
   0  -8  21 1342.26 93.9954
   0  -8 -21 1219.50 131.095
   0   8  21 1373.02 148.648
   0   8  22 2755.70 220.422
   0  -8  22 2606.93 245.855
   0  -8 -22 2864.16 225.951
   0   8 -22 2213.98 332.913
   0   8  22 2658.00 228.731
   0   8  22 2695.56 210.325
   0   8 -22 2247.65 436.723
   0   8 -22 2099.47 241.600
   0  -8  22 2714.36 130.796
   0  -8 -22 2529.43 174.253
   0   8  22 2737.19 195.583
   0  -8  23 2522.45 251.349
   0   8  23 2667.72 213.555
   0   8 -23 2129.58 346.518
   0  -8 -23 2534.39 217.821
   0   8  23 2554.78 203.996
   0   8  23 2414.31 212.818
   0   8 -23 2232.91 456.337
   0   8 -23 2506.65 260.376
   0  -8  23 2525.62 129.892
   0  -8 -23 2336.50 170.749
   0   8  23 2575.94 194.043
   0   8  24 176.541 118.123
   0  -8  24-286.262 147.596
   0   8 -24-78.6964 219.763
   0  -8 -24-23.5097 83.2884
   0  -8 -24 167.922 171.703
   0   8 -24 184.553 343.892
   0   8  24 63.8330 117.345
   0   8 -24 23.5488 148.193
   0  -8  24 68.1752 45.5470
   0  -8 -24 40.9564 69.3376
   0   8  24 164.906 85.5848
   0   8  25 2045.13 201.608
   0  -8  25 2094.57 243.692
   0   8 -25 1126.03 275.164
   0  -8 -25 1732.22 186.432
   0  -8 -25 2363.67 333.462
   0   8 -25 1021.22 365.686
   0   8  25 1869.96 211.369
   0   8 -25 1939.81 261.403
   0  -8  25 1905.11 117.600
   0  -8 -25 1865.95 164.094
   0   8  25 2038.14 181.413
   0  -8  26 6390.14 382.746
   0   8  26 6349.63 337.990
   0  -8 -26 6401.00 342.280
   0   8 -26 5619.63 548.916
   0  -8 -26 6413.49 502.690
   0   8  26 6514.31 355.883
   0   8 -26 4975.53 668.031
   0   8 -26 5896.03 409.483
   0  -8  26 6818.26 215.062
   0  -8 -26 6731.10 289.058
   0   8  26 6450.49 307.414
   0   8  27 339.106 117.842
   0  -8  27 418.641 154.722
   0   8 -27 511.821 260.423
   0  -8 -27 378.922 115.027
   0  -8 -27 361.140 207.381
   0   8  27 344.250 134.330
   0   8 -27 479.597 398.698
   0   8 -27 215.410 169.990
   0  -8  27 320.445 63.1893
   0  -8 -27 196.078 80.7198
   0   8  27 385.141 107.586
   0   8  28 10905.5 451.045
   0  -8  28 11822.7 528.251
   0  -8 -28 11717.4 679.263
   0  -8 -28 10772.3 442.124
   0   8 -28 10296.5 724.530
   0   8  28 11749.5 483.616
   0   8 -28 11057.5 557.128
   0  -8  28 11884.4 287.018
   0  -8 -28 11348.0 378.469
   0   8  28 11210.4 411.572
   0   8  29 782.194 170.306
   0  -8  29 620.021 185.216
   0   8 -29 761.649 303.931
   0  -8 -29 708.075 150.218
   0  -8 -29 697.238 283.861
   0   8  29 698.600 175.788
   0   8 -29 732.314 431.486
   0   8 -29 702.376 221.899
   0  -8  29 761.416 87.2660
   0  -8 -29 595.380 114.442
   0   8  29 526.912 118.612
   0   8  30 1540.61 216.600
   0  -8  30 1619.41 232.990
   0  -8 -30 1716.87 199.412
   0  -8 -30 1710.31 328.905
   0   8 -30 1442.80 359.147
   0   8 -30 1373.20 485.065
   0   8  30 1942.05 242.107
   0   8 -30 1377.73 243.773
   0  -8  30 1661.61 121.265
   0  -8 -30 1533.12 155.601
   0   8  30 1480.29 173.813
   0  -8  31 543.674 196.011
   0   8  31 644.556 175.616
   0  -8 -31 411.381 136.491
   0   8 -31 673.844 332.291
   0   8  31 553.225 163.630
   0   8 -31 628.212 222.704
   0  -8  31 473.920 78.5502
   0  -8 -31 709.426 125.869
   0   8  31 809.450 150.191
   0  -8  32 117.374 169.501
   0   8  32 112.053 160.111
   0   8 -32 153.870 281.431
   0  -8 -32-39.2232 104.896
   0   8  32 220.046 159.572
   0   8 -32 229.197 192.842
   0  -8  32-5.97516 56.4097
   0  -8 -32-103.657 89.1416
   0   8  32-14.7861 101.897
   0   8  33 4043.96 323.411
   0  -8  33 4097.52 349.393
   0  -8 -33 3896.48 287.456
   0   8 -33 4288.17 548.743
   0   8  33 3773.40 325.714
   0   8 -33 3534.75 368.869
   0  -8  33 4037.89 183.814
   0  -8 -33 3744.39 234.042
   0   8  33 3758.61 258.238
   0   8  34 1171.72 217.410
   0  -8  34 1387.14 256.461
   0  -8 -34 930.763 169.857
   0   8  34 1062.85 215.058
   0  -8  34 1069.69 104.231
   0  -8 -34 841.725 133.505
   0   8  34 1007.99 160.381
   0   8 -34 856.036 235.118
   0  -8  35-44.8996 162.825
   0   8  35-23.4163 153.075
   0   8 -35-168.202 208.536
   0  -8 -35 36.4346 104.399
   0  -8  35 32.2162 59.0949
   0  -8 -35-134.386 90.0537
   0   8  35 79.0662 117.092
   0   8  36 973.672 169.714
   0  -8  36 1348.44 120.319
   0  -8 -36 1153.13 151.132
   0   8  36 1101.35 219.191
   0  -8  36 1086.51 235.900
   0   8 -36 1186.62 249.389
   0   8  37 194.296 111.363
   0  -8 -37 64.3320 80.3763
   0   8  37 93.4835 156.327
   0  -8  37-297.369 207.574
   0   8 -37-36.6036 208.717
   0   8  38 303.861 123.036
   0  -8 -38 158.495 91.6960
   0   8 -38 290.002 221.634
   0   8  38 216.595 196.470
   0  -8  38-58.8082 185.400
   0   8 -39 347.927 232.766
   0  -8  39 304.869 217.384
   0   8  39 148.819 165.835
   0   8  39 4.72296 99.1360
   0   8 -40 349.116 213.175
   0  -8  40 306.308 200.899
   0   8  40-78.8837 165.007
   0   8  40 201.880 104.705
   0   8 -41 300.770 208.433
   0   8  41-13.8198 173.815
   0  -8  41 358.420 188.186
   0   8  41 291.639 129.044
   0   8 -42 1029.57 298.915
   0   8  42 792.625 220.466
   0  -8  42 1077.12 266.977
   0   8 -43-36.9317 210.937
   0  -8 -43-207.199 222.842
   0   8  43-286.107 212.100
   0  -8  43 43.9231 192.426
   0   8 -44-74.1642 215.343
   0  -8 -44 37.0993 189.277
   0  -8  44 405.434 224.859
   0   8  44 347.875 212.336
   0  -8 -45-312.535 247.472
   0   8 -45 86.9226 231.987
   0  -8  45 498.241 229.482
   0   8  45 234.993 221.029
   0   8 -46 576.044 264.991
   0  -8 -46 349.919 226.710
   0  -8  46 327.970 213.228
   0   8  46 380.841 219.286
   0   8 -47 400.489 228.167
   0  -8 -47-109.056 209.550
   0  -8  47 192.399 186.795
   0   8  47 141.751 219.775
   0   8 -48 313.382 234.901
   0  -8 -48 837.556 304.761
   0   8  48 915.283 260.552
   0  -8  48 703.961 266.947
   0  -8 -49 371.797 240.036
   0   8 -49-82.6689 243.314
   0  -8  49 519.907 247.043
   0   8  49 196.461 209.527
   0  -8 -50 526.770 296.436
   0   8 -50 466.667 277.684
   0  -8  50 532.950 226.628
   0   8  50 636.497 277.966
   0   8 -51-207.558 279.812
   0   8  51 96.7779 221.878
   0   8 -52 154.243 251.806
   0   8  52-476.997 270.496
   0 -10   0 43.6332 74.5932
   0  10   0 294.362 133.460
   0  10   0 211.169 134.457
   0  10   0 108.011 79.1484
   0 -10   0 11.3069 43.0564
   0 -10   0-37.6105 64.4658
   0  10   0 100.021 90.8721
   0 -10  -1 3423.15 215.441
   0 -10   1 3261.69 201.540
   0  10   1 4448.45 249.205
   0  10  -1 3939.33 248.480
   0  10   1 3702.10 258.723
   0  10  -1 3659.32 276.010
   0  10   1 4051.98 195.150
   0  10  -1 3738.70 191.545
   0 -10   1 3498.79 134.051
   0 -10  -1 3313.52 123.424
   0 -10  -1 3373.05 177.531
   0 -10   1 3121.75 161.600
   0  10   1 3933.72 220.736
   0  10  -1 3647.08 223.477
   0  10  -2 19318.6 512.035
   0 -10   2 16660.0 413.026
   0 -10  -2 17863.2 451.403
   0  10   2 19573.0 490.592
   0  10   2 19506.6 519.921
   0  10  -2 18343.7 584.088
   0  10   2 18704.2 391.753
   0  10  -2 18825.7 393.127
   0 -10   2 18150.4 284.520
   0 -10  -2 18712.4 270.951
   0 -10   2 17608.2 348.773
   0 -10  -2 17764.6 374.519
   0  10   2 18656.5 431.333
   0  10  -2 19127.9 485.721
   0  10  -3 3481.53 254.069
   0 -10  -3 3106.46 202.219
   0 -10   3 3438.14 193.472
   0  10  -3 3698.94 302.169
   0  10   3 3622.00 232.962
   0  10   3 3204.04 220.091
   0  10   3 2965.40 171.215
   0  10  -3 3428.37 184.696
   0 -10  -3 3495.09 121.793
   0 -10   3 3400.55 133.415
   0 -10   3 3569.49 158.756
   0 -10  -3 3102.16 168.451
   0  10  -3 3523.42 235.378
   0  10   3 3614.54 201.010
   0 -10   4 5388.31 232.928
   0  10  -4 5850.06 318.426
   0 -10  -4 5717.77 274.763
   0  10   4 6290.94 286.569
   0  10  -4 6011.35 383.557
   0  10   4 6071.19 292.678
   0  10   4 6175.35 234.701
   0  10  -4 5565.69 227.986
   0 -10  -4 5530.67 147.080
   0 -10   4 5437.82 163.221
   0 -10   4 5362.82 189.344
   0 -10  -4 5454.68 224.011
   0  10  -4 5672.76 301.856
   0  10   4 5957.67 253.288
   0 -10   5 94.1536 64.2420
   0  10  -5 239.092 149.991
   0 -10  -5 28.3340 82.4596
   0  10   5 302.065 108.802
   0  10  -5 260.569 190.044
   0  10   5 326.016 127.911
   0  10  -5 196.522 92.3699
   0 -10  -5 42.3951 39.7671
   0 -10   5 132.731 52.2112
   0 -10  -5 51.1926 70.1079
   0 -10   5 36.6909 48.1142
   0  10   5 78.7103 92.6487
   0  10   5 74.0474 72.3823
   0  10  -5 62.0043 125.664
   0 -10  -6 1027.03 152.318
   0  10  -6 1161.28 194.201
   0 -10   6 1235.24 118.089
   0  10  -6 1296.14 245.093
   0  10   6 1248.69 158.957
   0  10   6 978.763 142.641
   0  10   6 1185.26 128.224
   0  10  -6 979.986 123.328
   0 -10  -6 1092.26 73.3709
   0 -10   6 1127.36 91.1788
   0 -10  -6 833.824 119.639
   0 -10   6 1113.89 97.2468
   0  10   6 1091.76 132.568
   0  10  -6 1147.94 180.600
   0  10  -7 49865.6 923.592
   0 -10   7 47194.9 615.181
   0 -10  -7 46689.2 776.239
   0  10   7 50577.9 769.546
   0  10  -7 47159.0 1143.00
   0  10   7 47569.7 738.886
   0  10  -7 48010.1 692.295
   0 -10  -7 46296.6 400.202
   0 -10   7 45850.5 483.909
   0 -10   7 47106.4 508.441
   0 -10  -7 48696.9 658.153
   0  10   7 48604.4 667.993
   0  10  -7 45490.2 892.672
   0  10   7 50329.1 660.695
   0  10   8 338.594 105.781
   0 -10   8 679.578 94.4559
   0 -10  -8 362.179 121.946
   0  10  -8 576.870 180.585
   0  10  -8 320.217 211.421
   0  10   8 276.481 106.616
   0  10   8 540.234 123.624
   0  10  -8 823.126 137.587
   0 -10  -8 217.695 40.2846
   0 -10   8 555.469 84.4588
   0 -10   8 715.557 78.3277
   0 -10  -8 382.642 90.3206
   0  10  -8 296.922 152.917
   0  10   8 461.876 95.3224
   0  10  -9 13393.6 528.347
   0 -10  -9 11897.8 414.277
   0 -10   9 13356.1 311.549
   0  10  -9 12326.9 652.018
   0  10   9 12985.8 401.542
   0  10   9 12962.2 394.040
   0  10  -9 13641.8 393.490
   0 -10  -9 12175.9 198.963
   0 -10   9 12843.7 261.180
   0 -10   9 13264.6 258.387
   0 -10  -9 11940.0 342.046
   0  10   9 12656.3 344.446
   0  10   9 13137.6 358.103
   0  10  -9 12623.8 511.144
   0  10  10 1488.06 135.499
   0 -10 -10 1157.59 156.368
   0 -10  10 1403.91 108.659
   0  10 -10 1739.69 259.676
   0  10 -10 1514.06 294.188
   0  10  10 1705.76 164.261
   0  10  10 1656.10 165.315
   0  10 -10 1403.02 157.012
   0 -10 -10 1535.44 74.5996
   0 -10  10 1448.45 94.9045
   0 -10 -10 1397.38 131.577
   0 -10  10 1460.08 90.6716
   0  10 -10 1421.54 215.743
   0  10  10 1458.49 133.428
   0  10  11 1117.20 130.152
   0 -10  11 1231.20 98.9622
   0  10 -11 1372.46 234.746
   0 -10 -11 1287.89 155.117
   0  10  11 1309.92 152.674
   0  10 -11 1060.10 282.218
   0  10  11 1278.99 155.704
   0  10 -11 1489.02 170.169
   0 -10  11 1124.77 91.6676
   0 -10 -11 1294.86 66.9637
   0 -10  11 1171.85 80.3921
   0 -10 -11 1547.96 141.848
   0  10  11 1406.77 133.063
   0  10 -11 1204.85 222.366
   0  10  12 121.265 88.4954
   0  10 -12-10.8444 177.287
   0 -10  12 31.4285 48.9081
   0 -10 -12 145.253 102.853
   0  10  12 85.1661 98.9591
   0  10  12 189.775 100.851
   0  10 -12 119.328 193.166
   0  10 -12 10.2075 105.227
   0 -10  12 73.0377 47.8312
   0 -10 -12 140.223 33.6911
   0 -10 -12 196.235 77.3665
   0 -10  12 114.197 41.1589
   0  10  12 93.8947 72.9036
   0  10 -12 396.531 175.729
   0  10  13 201.642 84.5985
   0 -10  13 378.353 56.9306
   0 -10 -13 242.719 99.2323
   0  10 -13 338.927 195.828
   0  10  13 350.882 113.136
   0  10  13 249.544 95.2274
   0  10 -13 205.091 231.186
   0  10 -13 288.588 125.688
   0 -10  13 368.940 62.3441
   0 -10 -13 386.128 42.2263
   0 -10  13 446.380 51.5811
   0 -10 -13 212.252 76.5472
   0  10 -13 144.906 154.135
   0  10  13 308.431 94.8082
   0  10  14 76.7597 88.4885
   0 -10 -14-10.2642 78.1372
   0  10 -14 104.386 185.322
   0 -10  14 103.470 43.9882
   0  10  14 195.203 103.463
   0  10  14 100.607 93.2140
   0  10 -14 141.807 230.982
   0  10 -14 102.035 108.817
   0 -10  14 74.2838 48.0781
   0 -10 -14 57.7196 61.4882
   0 -10 -14 67.0350 28.2539
   0 -10  14 115.558 38.6956
   0  10  14 130.715 81.9412
   0  10  15 1976.69 170.990
   0 -10  15 1710.24 185.903
   0 -10  15 1871.56 96.2763
   0  10 -15 1729.05 269.303
   0 -10 -15 1724.63 183.870
   0  10 -15 1696.54 341.665
   0  10  15 1806.85 174.515
   0  10  15 1814.02 181.618
   0  10 -15 1981.96 212.368
   0 -10  15 1808.94 113.120
   0 -10 -15 1772.19 154.741
   0  10  15 1722.70 152.191
   0 -10  16 4456.93 279.373
   0  10  16 4583.75 241.418
   0 -10 -16 4652.37 292.683
   0 -10  16 4552.94 135.367
   0  10 -16 4190.69 396.906
   0  10  16 4973.96 274.881
   0  10 -16 3773.82 480.981
   0  10  16 4622.97 263.925
   0  10 -16 4348.88 289.974
   0 -10  16 4417.64 167.535
   0 -10 -16 4643.85 236.313
   0  10  16 5015.84 247.278
   0  10  17 181.864 99.2902
   0 -10  17-23.0527 99.6631
   0  10 -17 274.408 216.024
   0 -10 -17-75.0249 100.045
   0  10  17 122.462 100.114
   0  10 -17-56.5126 219.287
   0  10 -17-144.292 141.632
   0 -10  17 37.9120 45.6088
   0 -10 -17 15.9701 66.7297
   0  10  17-38.9201 67.3727
   0 -10  18 209.797 114.781
   0  10  18 144.298 91.6085
   0 -10 -18 119.524 90.9941
   0  10 -18-172.206 217.047
   0  10  18 222.141 110.688
   0  10  18 305.103 107.363
   0  10 -18 149.314 222.177
   0  10 -18 313.506 138.850
   0 -10  18 279.134 66.0537
   0 -10 -18 213.739 89.7407
   0  10  18 267.612 85.8896
   0 -10  19 325.239 119.918
   0  10  19 146.852 97.4034
   0  10 -19 212.201 210.788
   0 -10 -19 238.573 107.957
   0  10 -19 84.5071 240.195
   0  10  19 275.239 120.028
   0  10  19 393.257 109.661
   0  10 -19 74.1890 124.797
   0 -10  19 321.701 59.9948
   0 -10 -19 302.901 88.8832
   0  10  19 311.041 94.8962
   0 -10  20 4961.82 308.801
   0  10  20 4900.21 269.952
   0  10 -20 4413.92 423.343
   0 -10 -20 4072.86 281.089
   0  10  20 4951.91 288.204
   0  10  20 4872.18 288.607
   0  10 -20 4274.21 535.722
   0  10 -20 4810.83 332.918
   0 -10  20 4683.20 180.664
   0 -10 -20 4744.82 250.202
   0  10  20 4751.77 254.281
   0  10  21-10.0924 98.6516
   0 -10  21 102.488 131.555
   0  10 -21 188.454 245.097
   0 -10 -21 199.467 115.690
   0  10 -21-362.769 331.783
   0  10  21-22.7879 100.659
   0  10  21 134.499 123.605
   0  10 -21-127.130 147.466
   0 -10  21 36.4229 49.3621
   0 -10 -21 13.3764 67.4416
   0  10  21-34.4753 73.8403
   0  10  22 8332.27 358.946
   0 -10  22 8932.76 424.959
   0 -10 -22 8110.39 395.238
   0  10 -22 7883.15 585.395
   0  10 -22 7253.11 710.318
   0  10  22 8067.40 368.987
   0  10  22 8018.89 373.741
   0  10 -22 7989.62 421.228
   0 -10  22 8567.28 244.886
   0 -10 -22 7839.33 324.022
   0  10  22 8239.66 343.112
   0 -10  23 930.610 182.358
   0  10  23 934.164 170.687
   0  10 -23 826.797 287.893
   0 -10 -23 916.673 164.598
   0  10  23 705.845 159.745
   0  10 -23 1041.90 401.963
   0  10  23 763.576 150.300
   0  10 -23 921.266 193.562
   0 -10  23 668.455 85.5909
   0 -10 -23 791.057 122.951
   0  10  23 734.057 131.072
   0  10  24 994.423 174.928
   0 -10  24 1047.50 207.490
   0  10 -24 1305.62 341.980
   0 -10 -24 1245.96 186.585
   0  10  24 957.589 164.982
   0  10 -24 627.167 377.219
   0  10  24 818.054 162.216
   0  10 -24 931.887 195.067
   0 -10  24 972.736 95.0667
   0 -10 -24 930.047 126.571
   0  10  24 968.318 145.279
   0  10  25 1015.36 167.883
   0 -10  25 861.894 184.448
   0  10 -25 1322.88 347.633
   0 -10 -25 1190.74 169.129
   0  10 -25 1136.09 435.631
   0  10  25 894.197 149.488
   0  10  25 905.966 174.348
   0  10 -25 1284.40 233.292
   0 -10  25 1217.80 105.227
   0 -10 -25 1226.01 145.831
   0  10  25 1407.00 164.444
   0 -10  26 707.079 182.957
   0  10  26 985.903 174.170
   0 -10 -26 1126.17 182.005
   0  10 -26 738.717 297.813
   0  10 -26 607.100 311.894
   0  10  26 1014.13 171.066
   0  10  26 1035.11 187.910
   0  10 -26 874.765 212.280
   0 -10  26 1070.36 102.057
   0 -10 -26 974.365 140.941
   0  10  26 977.863 149.741
   0  10  27 1022.20 175.098
   0 -10  27 1193.21 210.871
   0  10 -27 1034.86 305.856
   0 -10 -27 1347.79 190.612
   0 -10 -27 890.123 253.618
   0  10 -27 1073.86 384.166
   0  10  27 1542.16 226.453
   0  10 -27 1231.01 245.682
   0 -10  27 1534.31 121.720
   0 -10 -27 1393.91 157.022
   0  10  27 1670.06 186.157
   0 -10  28-112.899 157.037
   0  10  28 118.694 143.125
   0 -10 -28-10.0951 108.001
   0  10 -28 9.49922 267.795
   0 -10 -28 130.917 211.639
   0  10 -28 11.6349 389.509
   0  10  28 26.7363 139.023
   0  10 -28-95.2103 165.827
   0 -10  28 8.05031 62.0150
   0 -10 -28-142.725 90.4958
   0  10  28-59.6482 95.4297
   0  10  29 485.890 156.401
   0 -10  29 595.748 186.894
   0  10 -29 224.771 276.875
   0 -10 -29 572.391 153.613
   0  10  29 416.474 159.245
   0  10 -29 141.400 183.696
   0 -10  29 652.200 90.3010
   0 -10 -29 544.105 118.177
   0  10  29 747.579 141.767
   0 -10  30 1975.79 264.069
   0  10  30 1319.90 200.717
   0  10 -30 1270.59 350.109
   0 -10 -30 1205.88 191.778
   0  10  30 1431.36 233.891
   0  10 -30 1143.90 236.086
   0 -10  30 1518.62 125.716
   0 -10 -30 1338.13 165.325
   0  10  30 1409.59 189.611
   0  10  31 1288.23 209.626
   0 -10  31 1589.32 257.454
   0 -10 -31 1351.78 202.049
   0  10 -31 1610.18 402.154
   0  10  31 1239.93 218.535
   0  10 -31 1852.03 279.554
   0 -10  31 1518.26 128.596
   0 -10 -31 1292.89 155.939
   0  10  31 1153.53 156.993
   0 -10  32 4619.72 371.273
   0  10  32 4418.85 331.576
   0  10 -32 3830.98 523.161
   0  10  32 4576.85 358.780
   0  10 -32 4308.42 381.821
   0 -10  32 4764.95 209.686
   0 -10 -32 4376.14 271.776
   0  10  32 4380.49 291.884
   0  10  33-102.926 110.739
   0  10  33-118.353 152.686
   0 -10  33 52.8895 61.6202
   0  10 -33-96.1224 185.237
   0 -10 -33 154.601 95.1249
   0  10  33-75.8189 162.737
   0 -10  33-13.3094 165.059
   0  10  34 1636.70 200.397
   0 -10  34 1696.81 138.255
   0 -10 -34 1572.07 176.049
   0  10  34 1313.65 215.707
   0 -10  34 1648.41 266.596
   0  10 -34 1911.65 316.162
   0  10  35-8.52621 102.887
   0  10 -35 221.267 206.379
   0 -10  35 121.411 70.2153
   0 -10 -35 203.658 91.0429
   0 -10  35 29.5957 155.569
   0  10  35-106.380 156.274
   0  10  36 1345.30 189.478
   0 -10  36 1228.64 125.170
   0  10 -36 1014.37 271.652
   0 -10 -36 1300.56 167.080
   0  10  36 1202.95 222.361
   0 -10  36 1381.87 259.914
   0  10  37 1850.72 213.711
   0 -10  37 2317.41 160.564
   0  10 -37 1888.68 316.329
   0 -10 -37 2386.34 213.613
   0  10  37 2203.94 282.390
   0 -10  37 2289.55 310.548
   0  10  38 1086.49 181.974
   0 -10  38 781.981 110.055
   0 -10 -38 691.314 130.636
   0  10  38 960.365 228.855
   0 -10  38 614.542 230.741
   0  10 -38 906.129 269.621
   0  10  39 596.259 158.570
   0 -10 -39 412.303 122.840
   0 -10  39 218.600 177.782
   0  10  39 20.5058 180.757
   0  10 -39 730.249 264.732
   0  10  40 86.7775 108.455
   0 -10 -40 56.1812 88.9903
   0  10 -40 178.520 209.058
   0  10  40 94.0073 169.698
   0 -10  40-367.100 228.372
   0  10 -41 478.282 241.607
   0 -10  41 94.0850 198.736
   0  10  41 314.452 200.594
   0  10  41 241.274 135.124
   0  10 -42 493.490 243.087
   0  10  42-146.928 174.921
   0 -10  42 82.8482 190.744
   0  10  42 95.5216 121.337
   0  10 -43 518.822 248.428
   0  10  43 928.392 249.757
   0 -10  43 1033.67 279.123
   0  10  43 538.881 143.285
   0  10 -44 534.739 281.135
   0  10  44 169.433 193.208
   0 -10  44 474.003 223.160
   0  10  44 368.705 149.581
   0  10 -45-35.8872 224.859
   0  10  45-86.1970 188.262
   0 -10  45 360.822 218.211
   0  10 -46 354.055 230.334
   0  10  46 364.656 228.254
   0 -10  46 198.054 206.203
   0 -10 -47 408.404 280.457
   0  10 -47-160.702 254.947
   0 -10  47 144.549 197.759
   0  10  47 426.392 226.674
   0  10 -48-200.572 256.252
   0 -10 -48-283.097 261.882
   0 -10  48-317.777 237.286
   0  10  48-191.768 222.253
   0 -10 -49-237.059 285.550
   0  10 -49 222.382 232.405
   0 -10  49 332.109 257.437
   0  10 -50-27.5520 230.759
   0 -12   0 1868.27 172.901
   0  12   0 1653.72 187.822
   0  12   0 1707.03 213.690
   0  12   0 2065.23 160.322
   0 -12   0 1804.46 105.877
   0 -12   0 1967.75 142.745
   0  12   0 1964.26 180.625
   0 -12   1 426.260 105.067
   0 -12  -1 486.685 104.966
   0  12  -1 643.191 157.407
   0  12   1 646.853 142.224
   0  12  -1 652.334 138.618
   0  12   1 484.405 133.402
   0  12  -1 574.921 95.1299
   0  12   1 708.409 114.012
   0 -12  -1 546.739 69.7734
   0 -12   1 507.213 67.1034
   0 -12  -1 627.249 91.4124
   0 -12   1 622.040 90.5988
   0  12  -1 666.479 119.328
   0  12   1 777.517 127.644
   0 -12  -2 2004.28 184.927
   0 -12   2 1808.69 164.561
   0  12  -2 1697.26 189.741
   0  12   2 2005.35 186.841
   0  12   2 2051.51 207.370
   0  12  -2 2137.49 247.278
   0  12  -2 2009.38 157.064
   0  12   2 2026.08 156.954
   0 -12  -2 2058.31 109.406
   0 -12   2 2148.42 117.224
   0 -12   2 1757.14 132.410
   0 -12  -2 1763.92 141.668
   0  12   2 2293.68 182.544
   0  12  -2 1937.63 185.359
   0 -12   3 159.977 75.3813
   0 -12  -3-179.232 97.5273
   0  12  -3 23.0514 105.975
   0  12   3 64.2100 103.247
   0  12  -3 24.6702 127.527
   0  12   3 239.115 122.691
   0  12  -3 250.743 93.5126
   0  12   3-58.4046 71.4232
   0 -12  -3 48.9219 37.5982
   0 -12   3 32.4490 42.1973
   0 -12  -3 22.4427 57.3846
   0 -12   3 153.373 61.0152
   0  12   3 30.4141 101.299
   0  12  -3 38.0280 107.934
   0  12  -4 2216.56 220.040
   0 -12  -4 2421.99 204.240
   0 -12   4 2182.63 168.112
   0  12   4 2098.38 198.683
   0  12   4 2338.18 209.058
   0  12  -4 2409.49 257.878
   0  12   4 2097.80 161.467
   0  12  -4 2101.62 156.792
   0 -12   4 2127.79 119.562
   0 -12  -4 2176.75 108.003
   0 -12   4 2175.37 137.283
   0 -12  -4 2082.85 157.600
   0  12  -4 2217.05 207.284
   0  12   4 2237.69 187.257
   0 -12   5 1153.92 129.139
   0  12  -5 1313.56 193.971
   0 -12  -5 1140.72 154.480
   0  12  -5 1118.78 208.685
   0  12   5 1395.42 169.249
   0  12   5 1345.83 170.460
   0  12   5 1238.25 131.957
   0  12  -5 1025.25 130.270
   0 -12   5 1004.58 89.3646
   0 -12  -5 1070.15 81.2412
   0 -12   5 980.567 99.1176
   0 -12  -5 1032.93 121.288
   0  12   5 1163.34 126.973
   0  12  -5 1005.93 172.035
   0 -12   6 526.308 101.800
   0 -12  -6 278.058 90.1092
   0  12  -6 426.811 141.895
   0  12   6 573.809 132.487
   0  12   6 555.341 129.260
   0  12  -6 485.193 186.910
   0  12  -6 580.025 107.660
   0 -12  -6 495.737 59.8624
   0 -12   6 389.716 63.3232
   0 -12  -6 321.355 76.5162
   0 -12   6 489.565 71.1889
   0  12  -6 410.796 141.575
   0  12   6 478.881 111.473
   0  12   6 464.415 97.5427
   0 -12  -7 1573.29 169.788
   0 -12   7 1529.92 136.769
   0  12  -7 1312.68 204.353
   0  12  -7 1576.31 268.388
   0  12   7 1776.61 180.472
   0  12   7 1460.10 167.531
   0  12  -7 1458.42 150.889
   0  12   7 1603.95 147.662
   0 -12  -7 1537.31 87.6987
   0 -12   7 1580.70 104.848
   0 -12   7 1343.87 107.161
   0 -12  -7 1460.35 143.935
   0  12  -7 1424.58 192.493
   0  12   7 1715.10 156.680
   0  12   8 15.1189 81.5700
   0  12  -8-287.398 157.352
   0 -12   8-52.7884 63.8935
   0 -12  -8-3.27010 78.3686
   0  12  -8 88.7840 179.072
   0  12   8 113.920 102.159
   0  12   8 85.9694 103.037
   0  12  -8 48.5657 82.3822
   0 -12  -8 60.9085 39.9578
   0 -12   8-8.34315 45.3517
   0 -12   8 39.2437 44.9550
   0 -12  -8 39.7548 64.1139
   0  12   8 60.3630 86.9661
   0  12  -8-136.541 129.898
   0 -12   9 1649.88 135.224
   0  12  -9 1908.18 232.652
   0 -12  -9 1429.13 174.211
   0  12  -9 1382.17 259.369
   0  12   9 1903.67 188.529
   0  12   9 1553.91 177.072
   0  12  -9 1510.43 160.031
   0 -12  -9 1507.13 87.2910
   0 -12   9 1745.80 111.524
   0 -12  -9 1519.01 148.283
   0 -12   9 1538.80 106.157
   0  12  -9 2107.43 249.852
   0  12   9 1668.30 152.869
   0  12   9 1613.17 153.224
   0  12  10 579.455 114.715
   0 -12 -10 441.873 118.236
   0  12 -10 325.158 144.030
   0 -12  10 451.360 81.2299
   0  12  10 711.812 135.173
   0  12  10 555.045 128.020
   0  12 -10 584.180 244.064
   0  12 -10 384.591 114.089
   0 -12 -10 637.503 61.7001
   0 -12  10 494.502 70.1677
   0 -12 -10 526.900 102.065
   0 -12  10 465.994 65.9530
   0  12  10 704.977 107.360
   0  12 -10 738.411 173.127
   0  12  11 1527.96 151.283
   0 -12  11 1522.41 124.594
   0 -12 -11 1556.38 179.438
   0  12 -11 1483.02 247.628
   0  12  11 1361.88 162.945
   0  12  11 1735.19 182.728
   0  12 -11 1682.37 343.623
   0  12 -11 1359.47 162.567
   0 -12  11 1618.23 111.155
   0 -12 -11 1640.06 86.9619
   0 -12  11 1530.92 100.618
   0 -12 -11 1663.49 152.521
   0  12  11 1566.52 153.304
   0  12 -11 1604.84 229.549
   0  12  12 217.450 97.3515
   0  12 -12 102.158 152.040
   0 -12  12 213.998 65.8563
   0 -12 -12 29.7995 92.6463
   0  12 -12 61.6815 200.153
   0  12  12 94.8277 95.9022
   0  12  12 56.7904 97.7247
   0  12 -12 253.072 116.226
   0 -12  12 167.552 57.0135
   0 -12 -12 20.3243 31.0429
   0 -12 -12 95.0901 72.5863
   0 -12  12 293.781 59.4708
   0  12  12 261.199 95.7956
   0  12 -12 77.8196 150.350
   0  12  13 12619.7 394.543
   0 -12  13 12268.2 308.253
   0 -12 -13 11779.1 468.961
   0  12 -13 12162.2 575.909
   0  12 -13 12286.2 738.280
   0  12  13 12124.4 426.482
   0  12  13 12858.7 450.072
   0  12 -13 12300.2 426.799
   0 -12  13 12151.7 286.948
   0 -12 -13 11819.9 211.186
   0 -12 -13 11509.9 380.246
   0 -12  13 12409.9 254.589
   0  12  13 12227.9 387.849
   0  12 -13 11998.1 566.421
   0  12  14 1588.94 160.945
   0 -12 -14 1910.41 208.392
   0  12 -14 1385.03 230.701
   0  12 -14 1939.39 359.858
   0  12  14 1670.17 178.752
   0  12  14 1637.70 179.292
   0  12 -14 1866.34 203.022
   0 -12  14 1712.71 118.234
   0 -12 -14 1543.37 154.832
   0  12 -14 1820.18 259.310
   0  12  14 1883.83 168.751
   0  12  15 1974.60 181.747
   0 -12 -15 1552.44 201.310
   0  12 -15 1695.06 270.422
   0  12 -15 2101.73 385.355
   0  12  15 1976.36 200.488
   0  12  15 2115.80 204.089
   0  12 -15 1704.41 192.364
   0 -12  15 1908.46 127.071
   0 -12 -15 1872.26 169.599
   0  12  15 2053.26 176.362
   0  12 -15 1882.07 294.287
   0  12  16 10086.6 371.030
   0  12 -16 9572.59 561.755
   0 -12 -16 9885.88 442.157
   0  12  16 9894.54 397.813
   0  12  16 10297.6 416.038
   0  12 -16 9056.31 695.448
   0  12 -16 9713.78 416.905
   0 -12  16 9859.65 270.325
   0 -12 -16 9167.15 358.371
   0  12 -16 10062.1 570.507
   0  12  16 10240.0 366.912
   0  12  17 252.016 121.527
   0 -12 -17 162.217 121.530
   0  12 -17 57.0008 209.258
   0  12 -17-134.093 255.945
   0  12  17 112.468 125.602
   0  12  17 149.201 125.414
   0  12 -17 351.406 138.318
   0 -12  17 339.144 73.6044
   0 -12 -17 109.890 80.9945
   0  12  17 285.410 104.392
   0  12 -17 115.132 172.693
   0  12  18 161.378 102.640
   0 -12 -18 245.052 114.901
   0  12 -18 451.439 237.083
   0  12 -18-15.3186 264.126
   0  12  18 140.527 108.171
   0  12  18 243.674 117.827
   0  12 -18 476.833 151.410
   0 -12  18 146.191 52.5350
   0 -12 -18 189.221 85.2197
   0  12 -18 372.496 217.607
   0  12  18 222.283 93.4073
   0  12  19 6925.19 333.080
   0  12 -19 6620.46 520.655
   0 -12 -19 6906.35 381.144
   0  12  19 6759.77 356.259
   0  12  19 7222.80 358.154
   0  12 -19 6050.25 630.693
   0  12 -19 7090.99 380.513
   0 -12  19 6959.51 236.208
   0 -12 -19 6586.46 306.822
   0  12 -19 6229.37 492.779
   0  12  19 6974.72 320.150
   0  12  20 5395.53 300.038
   0  12 -20 5725.29 509.755
   0 -12 -20 4773.90 321.765
   0  12 -20 5078.89 592.295
   0  12  20 5787.92 335.120
   0  12  20 5622.86 334.973
   0  12 -20 5023.33 333.045
   0 -12  20 5718.32 213.826
   0 -12 -20 5220.32 281.014
   0  12  20 5789.90 301.509
   0 -12  21 32.0649 129.917
   0  12  21-22.9762 119.547
   0 -12 -21 92.6807 119.360
   0  12 -21 259.733 268.387
   0  12  21 164.940 125.363
   0  12  21 193.259 131.041
   0  12 -21 222.787 311.833
   0  12 -21 86.6012 168.795
   0 -12  21 83.7109 58.8481
   0 -12 -21 34.7172 79.0558
   0  12  21 83.3121 98.4924
   0 -12  22 1381.91 209.012
   0  12  22 1214.99 179.305
   0 -12 -22 1298.29 194.126
   0  12 -22 1195.07 318.730
   0  12 -22 1529.61 404.110
   0  12  22 1502.89 199.233
   0  12  22 1359.96 189.946
   0  12 -22 1216.14 222.536
   0 -12  22 1388.64 120.001
   0 -12 -22 1069.89 146.220
   0  12  22 1494.08 176.767
   0 -12  23 485.719 170.926
   0  12  23 462.603 150.932
   0  12 -23 167.563 247.460
   0 -12 -23 290.810 144.968
   0  12  23 409.382 140.002
   0  12 -23 170.858 330.463
   0  12  23 489.244 150.447
   0  12 -23 589.148 190.069
   0 -12  23 521.994 84.2095
   0 -12 -23 424.994 110.714
   0  12  23 429.137 123.842
   0 -12  24 336.702 164.890
   0  12  24 152.232 137.794
   0  12 -24 566.669 336.159
   0 -12 -24 243.919 139.493
   0  12  24 241.856 153.547
   0  12 -24-134.178 318.175
   0  12  24 201.466 132.121
   0  12 -24 268.848 174.303
   0 -12  24 175.856 68.5989
   0 -12 -24 131.930 89.7238
   0  12  24 185.172 101.661
   0 -12  25 2137.73 262.388
   0  12  25 2169.59 235.243
   0 -12 -25 1783.92 233.850
   0  12 -25 2273.63 378.570
   0  12  25 2381.92 233.087
   0  12  25 2437.59 256.054
   0  12 -25 1695.73 469.836
   0  12 -25 1908.92 260.055
   0 -12  25 2146.63 147.138
   0 -12 -25 2022.79 192.816
   0  12  25 1854.84 205.280
   0 -12  26 394.794 172.958
   0  12  26 71.7553 131.110
   0 -12 -26 278.344 125.062
   0  12 -26 512.056 328.748
   0  12  26 412.580 149.377
   0  12 -26 115.138 168.019
   0 -12  26 426.147 83.5753
   0 -12 -26 240.622 95.3168
   0  12  26 317.702 113.070
   0  12  27 268.911 149.792
   0 -12  27 470.635 186.022
   0  12 -27 558.495 288.008
   0  12  27 553.544 179.146
   0  12 -27 565.552 210.595
   0 -12  27 347.807 77.8597
   0 -12 -27 469.629 118.655
   0  12  27 551.014 144.016
   0  12  28 358.508 153.516
   0 -12  28 332.983 182.237
   0  12 -28 132.718 307.369
   0  12  28 185.391 150.317
   0  12 -28-190.477 179.910
   0 -12  28 207.365 73.7111
   0 -12 -28 271.920 107.844
   0  12  28 200.609 120.121
   0 -12  29 51.3556 148.154
   0  12  29-24.5922 141.917
   0  12 -29-217.355 298.109
   0  12  29-12.2772 148.856
   0  12 -29-70.3988 182.667
   0 -12  29 39.7785 66.8574
   0 -12 -29-36.0140 87.6090
   0  12  29 50.1804 106.225
   0 -12  30 918.945 215.876
   0  12  30 990.958 200.666
   0  12 -30 689.023 321.013
   0  12  30 928.159 208.664
   0  12 -30 874.596 212.580
   0 -12  30 1048.23 118.893
   0 -12 -30 759.286 140.091
   0  12  30 959.635 158.516
   0  12  31 2313.23 236.742
   0  12  31 2200.41 262.022
   0 -12  31 2416.34 166.672
   0  12 -31 1930.50 285.682
   0 -12 -31 2337.34 221.364
   0  12  31 2672.35 280.844
   0 -12  31 2360.62 294.401
   0  12  32 420.384 140.859
   0 -12  32 284.656 82.0860
   0  12 -32 397.128 212.482
   0 -12 -32 351.863 123.809
   0 -12  32 132.088 172.687
   0  12  32 372.305 173.445
   0  12  33 469.089 135.669
   0 -12  33 538.933 97.1994
   0  12 -33 446.626 214.698
   0 -12 -33 378.940 117.296
   0 -12  33 451.912 198.546
   0  12  33 494.032 183.295
   0  12  34 711.250 153.570
   0 -12  34 604.202 103.753
   0 -12 -34 756.877 154.936
   0 -12  34 845.984 239.227
   0  12  34 637.956 205.605
   0  12 -34 612.221 209.853
   0  12  35 272.256 127.870
   0  12 -35 371.825 205.445
   0 -12  35 204.284 81.7134
   0 -12 -35 351.669 127.620
   0  12  35 514.014 179.108
   0 -12  35 85.0317 172.121
   0  12  36 1186.27 188.903
   0 -12  36 1408.60 140.100
   0 -12 -36 955.949 160.285
   0 -12  36 971.073 232.193
   0  12  36 950.875 217.329
   0  12 -36 808.702 233.529
   0  12  37-13.9217 118.542
   0  12 -37-117.453 193.114
   0 -12  37 10.7685 72.0641
   0 -12 -37 97.6798 101.703
   0 -12  37-34.3139 190.667
   0  12  37-45.2119 162.122
   0  12  38 1649.43 219.463
   0 -12  38 2129.03 169.537
   0 -12 -38 1833.18 197.474
   0  12  38 1524.74 252.898
   0 -12  38 1770.75 274.920
   0  12 -38 2018.14 330.250
   0  12  39 252.474 144.495
   0 -12  39 222.118 78.8538
   0 -12 -39-4.16257 100.561
   0  12  39 191.846 171.626
   0 -12  39 130.305 173.267
   0  12 -39 217.297 247.807
   0  12  40 650.156 165.741
   0 -12 -40 662.481 137.935
   0 -12  40 641.753 223.058
   0  12  40 581.117 202.319
   0  12 -40 856.877 266.049
   0  12  41-212.085 136.888
   0 -12 -41-100.174 112.790
   0  12  41 83.0359 188.405
   0 -12  41 289.809 210.659
   0  12 -41 34.6820 210.952
   0  12  42 930.371 187.181
   0 -12 -42 783.089 145.663
   0  12 -42 439.338 267.033
   0 -12  42 895.735 269.285
   0  12  42 1047.97 270.277
   0  12 -43-184.608 213.669
   0 -12  43 88.0973 196.584
   0  12  43 68.6703 137.494
   0  12 -44 246.090 255.532
   0 -12  44-51.7869 183.084
   0  12  44-61.4756 130.724
   0  12 -45 251.791 245.644
   0 -12  45-114.596 210.604
   0  12  45-17.7077 126.846
   0  12 -46-121.996 250.461
   0  12  46-48.8907 130.980
   0 -12  46-31.1230 198.245
   0  12  47 475.493 168.428
   0 -12  47 267.110 243.062
   0 -14   0-22.7344 81.5538
   0  14   0 264.381 154.242
   0  14   0 195.987 129.301
   0  14   0 307.091 104.448
   0 -14   0 161.664 56.2310
   0 -14   0 148.596 74.4822
   0  14   0-21.2438 95.1225
   0 -14   1 6881.14 324.975
   0 -14  -1 7870.52 358.675
   0  14  -1 8453.93 400.645
   0  14   1 8082.72 420.019
   0  14  -1 8321.18 440.621
   0  14   1 8434.36 393.191
   0  14  -1 7920.90 311.203
   0  14   1 8440.15 320.978
   0 -14   1 7586.12 225.546
   0 -14  -1 7979.54 226.037
   0 -14  -1 7432.42 287.633
   0 -14   1 6913.16 272.553
   0  14  -1 7900.54 357.855
   0  14   1 7987.66 345.842
   0 -14   2 0.91471 76.8335
   0 -14  -2-25.6967 83.3463
   0  14   2-187.829 137.728
   0  14   2 48.1843 115.078
   0  14  -2 242.421 134.899
   0  14  -2 6.55779 114.922
   0  14  -2 43.9707 80.1987
   0  14   2 84.8483 75.3288
   0 -14   2 125.132 56.1449
   0 -14  -2 3.80162 42.9505
   0 -14  -2-2.16468 63.1486
   0 -14   2 168.656 74.8761
   0  14  -2 59.9664 106.295
   0  14   2-61.7725 94.5331
   0 -14  -3 430.767 126.340
   0 -14   3 587.038 115.332
   0  14  -3 561.559 162.160
   0  14   3 540.172 148.430
   0  14   3 403.647 126.885
   0  14  -3 503.878 148.803
   0  14   3 634.233 120.188
   0  14  -3 619.579 113.211
   0 -14  -3 630.194 72.5866
   0 -14   3 528.865 74.4687
   0 -14   3 589.196 96.1044
   0 -14  -3 534.911 104.059
   0  14  -3 701.452 144.324
   0  14   3 593.848 125.417
   0 -14   4 273.510 96.6263
   0 -14  -4 330.864 111.741
   0  14  -4 271.015 175.214
   0  14   4 534.853 136.978
   0  14   4 439.637 123.213
   0  14  -4 180.409 132.873
   0  14  -4 587.530 110.880
   0 -14   4 331.114 64.5405
   0 -14  -4 378.459 61.3948
   0 -14   4 390.759 80.0796
   0 -14  -4 314.962 82.6012
   0  14   4 403.248 115.823
   0  14  -4 165.175 105.720
   0  14   4 328.122 89.5945
   0 -14   5-37.9597 75.1314
   0 -14  -5 67.5572 85.9783
   0  14  -5 54.4625 127.600
   0  14  -5-71.2950 152.727
   0  14   5-32.6020 120.908
   0  14   5 105.292 104.760
   0  14  -5 49.5891 80.2737
   0 -14  -5 35.8958 45.5851
   0 -14   5 18.5504 48.1041
   0 -14  -5 55.0824 73.0080
   0 -14   5 88.0664 56.9001
   0  14   5 238.104 93.3092
   0  14   5 159.622 96.2656
   0  14  -5 103.985 109.806
   0 -14  -6 785.221 145.188
   0 -14   6 590.810 111.444
   0  14   6 848.573 153.355
   0  14  -6 909.593 231.764
   0  14  -6 733.711 177.364
   0  14   6 889.886 173.682
   0  14   6 928.929 132.924
   0  14  -6 771.168 122.798
   0 -14   6 689.130 88.5700
   0 -14  -6 785.628 77.7457
   0 -14   6 656.910 92.1002
   0 -14  -6 691.428 108.105
   0  14   6 770.079 131.123
   0  14  -6 702.142 164.516
   0 -14  -7 8.32048 85.9188
   0 -14   7-119.441 88.7366
   0  14   7-22.2814 108.544
   0  14  -7 15.0350 131.634
   0  14   7 61.9596 103.437
   0  14  -7-54.6710 160.543
   0  14  -7 102.479 97.5830
   0 -14   7 25.7438 51.5607
   0 -14  -7-0.67028 39.9121
   0 -14  -7-19.3978 72.9284
   0 -14   7 127.633 61.8075
   0  14  -7 82.2133 122.413
   0  14   7 130.879 111.144
   0  14   7 81.8229 86.1239
   0  14   8-21.6301 88.1000
   0 -14  -8 119.906 113.946
   0 -14   8-16.2112 69.3047
   0  14   8 65.0653 115.060
   0  14  -8 47.2521 134.504
   0  14   8 118.858 100.961
   0  14  -8-17.7868 174.759
   0  14  -8-82.7136 91.1519
   0 -14  -8 27.7804 42.3000
   0 -14   8-13.0016 49.9631
   0 -14   8 110.378 60.0406
   0 -14  -8-5.74647 73.6199
   0  14   8 75.4733 84.2654
   0  14  -8 269.187 156.041
   0  14   9 82.2269 87.7881
   0 -14   9-1.75909 68.8875
   0 -14  -9-3.67436 93.1326
   0  14  -9-48.0877 178.425
   0  14   9-49.9194 111.706
   0  14   9 133.855 107.108
   0  14  -9 146.857 145.297
   0  14  -9 195.039 106.566
   0 -14   9 129.446 62.1325
   0 -14  -9-67.1811 45.5058
   0 -14  -9 38.8871 68.8069
   0 -14   9-84.0452 51.1878
   0  14  -9-154.067 159.924
   0  14   9 20.2022 85.7423
   0  14  10 120.660 103.830
   0  14 -10 405.876 186.400
   0 -14  10-5.31203 67.1926
   0 -14 -10 78.6878 95.1933
   0  14  10 58.5070 101.529
   0  14 -10-297.093 220.707
   0  14  10 34.2152 108.534
   0  14 -10 206.461 119.134
   0 -14  10-13.5622 51.0781
   0 -14 -10 115.744 85.3040
   0 -14  10-5.19988 51.8598
   0 -14 -10 90.5614 46.6254
   0  14 -10-153.438 149.942
   0  14  10-3.51438 78.2615
   0  14  11 394.751 114.799
   0  14 -11 643.896 207.675
   0 -14  11 507.223 91.9539
   0 -14 -11 266.734 119.057
   0  14  11 322.581 126.938
   0  14  11 523.058 128.242
   0  14 -11 672.489 247.036
   0  14 -11 480.707 124.407
   0 -14  11 482.569 81.8468
   0 -14 -11 530.375 67.2178
   0 -14  11 489.451 75.5681
   0 -14 -11 481.414 106.204
   0  14 -11 737.765 209.574
   0  14  11 429.426 121.262
   0  14  12 3845.54 243.060
   0 -14 -12 3338.59 275.613
   0  14 -12 3558.39 347.435
   0  14  12 3714.85 263.864
   0  14  12 3911.05 280.582
   0  14 -12 3696.94 413.972
   0  14 -12 3499.39 241.793
   0 -14  12 3599.18 174.209
   0 -14 -12 3270.83 230.762
   0  14 -12 3579.03 330.852
   0  14  12 3610.52 234.411
   0  14  13 1548.52 175.972
   0  14 -13 987.714 235.359
   0 -14 -13 1246.20 185.977
   0  14  13 1229.34 183.038
   0  14 -13 1371.44 322.009
   0  14  13 1392.20 185.156
   0  14 -13 1243.48 164.318
   0 -14  13 1325.60 115.595
   0 -14 -13 1110.65 143.624
   0  14 -13 1576.49 255.766
   0  14  13 1438.10 160.180
   0  14  14 1692.85 181.088
   0 -14 -14 1714.56 219.023
   0  14 -14 2018.19 287.888
   0  14 -14 1562.64 355.580
   0  14  14 2078.28 226.009
   0  14  14 1804.16 214.083
   0  14 -14 1969.68 205.396
   0 -14  14 1607.83 125.919
   0 -14 -14 1588.73 168.773
   0  14  14 1987.82 191.694
   0  14 -14 1776.78 272.505
   0  14  15-57.3722 116.156
   0 -14 -15-20.8045 110.776
   0  14 -15-46.1219 206.701
   0  14  15 393.157 136.449
   0  14 -15 258.727 253.282
   0  14  15 653.363 166.527
   0  14 -15 347.121 141.484
   0 -14  15 163.780 65.5348
   0 -14 -15 17.7231 75.7558
   0  14 -15-133.490 168.400
   0  14  15 289.255 116.542
   0  14  16 79.5047 117.182
   0 -14 -16 138.408 114.242
   0  14 -16-148.704 221.930
   0  14  16 229.655 136.378
   0  14 -16 149.114 263.139
   0  14  16 608.661 177.271
   0  14 -16 358.414 153.724
   0 -14  16 119.673 60.9584
   0 -14 -16 159.222 88.1108
   0  14 -16 70.9328 163.642
   0  14  16 226.350 100.185
   0  14  17 88.2631 119.249
   0  14 -17 95.6389 208.608
   0 -14 -17-56.4710 111.506
   0  14  17 76.1666 125.224
   0  14 -17 92.3875 252.305
   0  14  17-263.949 128.296
   0  14 -17 54.2177 129.465
   0 -14  17-10.4145 62.6037
   0 -14 -17 34.0259 85.6133
   0  14 -17 25.3790 187.193
   0  14  17 57.1175 89.7530
   0  14  18 507.226 129.816
   0  14 -18 686.254 254.467
   0 -14 -18 491.824 142.310
   0  14  18 466.292 134.980
   0  14 -18 441.102 305.051
   0  14  18 401.134 149.669
   0  14 -18 285.906 154.726
   0 -14  18 478.912 82.5122
   0 -14 -18 612.171 123.093
   0  14  18 481.656 126.338
   0  14 -18 381.401 224.926
   0  14  19 140.267 114.343
   0  14 -19 228.589 216.789
   0 -14 -19 99.6923 137.364
   0  14  19 71.1377 130.249
   0  14 -19 507.473 342.043
   0  14  19 291.250 135.039
   0  14 -19 269.041 153.747
   0 -14  19 26.7473 63.6785
   0 -14 -19 165.648 107.471
   0  14 -19-39.1191 204.826
   0  14  19 94.1001 100.893
   0  14  20 79.7804 123.982
   0 -14 -20 166.087 132.450
   0  14 -20 454.673 258.762
   0  14  20 319.645 119.685
   0  14  20 464.679 174.469
   0  14 -20 213.883 313.946
   0  14 -20 212.031 156.273
   0 -14  20 298.834 75.6693
   0 -14 -20 333.522 116.352
   0  14  20 493.341 127.095
   0  14 -20 445.480 253.954
   0  14  21 1430.88 194.168
   0  14 -21 1088.07 317.446
   0  14 -21 949.617 351.230
   0  14  21 1176.64 180.362
   0  14  21 1084.13 178.508
   0  14 -21 1249.37 207.004
   0 -14  21 1380.18 124.794
   0 -14 -21 1313.50 171.333
   0  14  21 1379.42 181.823
   0  14 -21 1404.01 296.658
   0  14  22 52.3964 124.702
   0  14  22 194.809 136.383
   0  14 -22 350.906 181.414
   0 -14  22 189.551 78.1272
   0 -14 -22 144.932 86.8730
   0  14  22 202.272 108.949
   0  14 -22 497.304 242.712
   0  14  23 188.423 142.383
   0  14 -23 325.294 286.432
   0  14  23 141.151 142.549
   0  14 -23 372.447 179.678
   0 -14  23 115.874 65.3175
   0 -14 -23-27.8495 84.9627
   0  14  23 121.002 93.4896
   0  14 -23 180.693 241.096
   0  14  24 3976.41 294.018
   0  14 -24 4086.33 474.264
   0  14  24 4007.32 317.916
   0  14 -24 4074.57 346.147
   0 -14  24 4059.91 203.250
   0 -14 -24 3657.18 263.605
   0  14 -24 3964.22 441.280
   0  14  24 4113.58 280.572
   0  14  25 316.264 145.451
   0  14 -25 777.406 315.602
   0  14  25 431.023 172.771
   0  14 -25 382.357 160.289
   0 -14  25 254.662 71.9047
   0 -14 -25 126.551 96.1524
   0  14 -25 346.770 236.956
   0  14  25 489.051 143.313
   0  14  26 3884.48 299.261
   0  14 -26 2936.80 440.787
   0  14  26 3631.23 304.900
   0  14 -26 3396.50 323.955
   0 -14  26 3798.93 205.301
   0 -14 -26 3290.50 254.677
   0  14  26 3979.07 292.345
   0  14 -26 2924.48 418.505
   0  14  27 200.653 148.212
   0  14 -27 155.677 264.849
   0  14  27 323.391 179.339
   0 -14  27 231.506 80.4942
   0  14 -27-92.2401 184.031
   0 -14 -27 294.211 128.344
   0  14  27 355.751 133.775
   0  14  28 535.359 147.184
   0 -14  28 878.598 114.968
   0  14 -28 684.444 191.369
   0 -14 -28 807.236 153.667
   0  14  28 690.365 185.930
   0  14  29 1554.50 203.276
   0 -14  29 1639.96 149.209
   0  14 -29 1992.47 289.452
   0 -14 -29 1733.67 193.448
   0  14  29 1590.36 231.500
   0 -14  29 1681.36 266.068
   0  14  30 367.745 125.001
   0 -14  30 514.317 104.300
   0  14 -30 341.243 217.183
   0 -14 -30 606.779 136.210
   0  14  30 639.147 194.531
   0 -14  30 682.584 214.108
   0  14  31 653.294 158.923
   0 -14  31 829.567 120.752
   0  14 -31 607.087 215.808
   0 -14 -31 742.136 150.998
   0 -14  31 1198.08 252.487
   0  14  31 949.463 208.099
   0  14  32 300.117 147.369
   0 -14  32-40.7375 71.7885
   0  14 -32-246.348 209.406
   0 -14 -32 43.6254 103.685
   0 -14  32 183.717 198.116
   0  14  32-169.939 165.973
   0  14  33 527.277 143.546
   0 -14  33 758.046 116.901
   0  14 -33 449.477 219.597
   0 -14 -33 405.608 132.782
   0 -14  33 672.441 202.205
   0  14  33 855.695 216.708
   0  14  34 1237.66 201.219
   0 -14  34 1161.19 132.029
   0 -14 -34 1283.54 186.863
   0 -14  34 1333.60 270.197
   0  14  34 994.711 208.455
   0  14 -34 1238.60 270.769
   0  14  35 614.012 165.050
   0 -14 -35 301.090 133.584
   0 -14  35 293.384 91.2397
   0  14  35 614.183 179.276
   0 -14  35 363.704 202.905
   0  14 -35 337.258 238.749
   0  14  36 553.633 156.683
   0 -14 -36 303.842 121.257
   0 -14  36 412.314 104.960
   0  14  36 215.948 173.408
   0 -14  36 429.788 207.014
   0  14 -36 397.116 241.047
   0  14  37-103.575 147.020
   0 -14  37 0.86122 74.2348
   0 -14 -37-37.9336 101.539
   0 -14  37 11.6673 168.878
   0  14 -37 204.957 225.053
   0  14  38-57.8934 124.967
   0 -14 -38 21.1922 105.032
   0 -14  38 147.962 81.5310
   0 -14  38 129.579 216.025
   0  14 -38-137.492 213.482
   0  14  39 320.712 139.962
   0 -14 -39-81.6877 122.956
   0 -14  39 36.0132 75.8877
   0 -14  39-19.4729 193.043
   0  14 -39 161.246 234.423
   0  14  40 453.100 135.667
   0 -14  40 192.720 181.868
   0 -14 -40 306.262 128.455
   0 -14  40 427.614 106.097
   0  14  41-64.3531 146.726
   0 -14  41-6.25121 189.700
   0 -14  41-108.543 83.1069
   0 -14 -41-22.3630 119.377
   0  14  42 151.328 140.332
   0 -14  42-156.988 202.258
   0 -14 -42 59.6059 107.888
   0  14  43 209.507 146.748
   0 -14  43 313.373 199.414
   0 -14 -43 45.9701 115.038
   0  14  44 28.3630 134.089
   0 -14  44-89.6924 193.328
   0 -14 -44 11.5157 123.905
   0  14  45 12.5002 134.183
   0 -16   0 161.623 103.019
   0  16   0-95.7117 157.559
   0  16   0 199.317 140.404
   0  16   0 66.5103 90.6063
   0 -16   0 52.2715 60.4081
   0 -16   0 80.0322 72.0882
   0  16   0-98.1269 124.167
   0 -16  -1 2934.62 246.311
   0 -16   1 2910.66 243.053
   0  16   1 3327.23 311.905
   0  16  -1 3293.05 309.099
   0  16  -1 3340.11 288.360
   0  16   1 3029.37 280.789
   0  16   1 3222.59 229.145
   0  16  -1 2995.86 223.358
   0 -16   1 3171.57 166.784
   0 -16  -1 3148.76 159.938
   0 -16  -1 2902.97 201.271
   0 -16   1 2889.01 197.389
   0  16  -1 3293.57 261.688
   0  16   1 3382.72 257.119
   0 -16  -2 1596.51 196.679
   0 -16   2 1723.73 197.220
   0  16  -2 1679.52 265.165
   0  16   2 1714.53 219.616
   0  16   2 2217.27 257.397
   0  16  -2 1684.16 221.187
   0  16  -2 1858.59 181.382
   0  16   2 1954.26 193.687
   0 -16  -2 1730.80 123.249
   0 -16   2 1882.21 132.558
   0 -16  -2 1566.97 155.911
   0 -16   2 1615.72 156.646
   0  16  -2 2028.21 225.940
   0  16   2 1889.38 201.564
   0 -16  -3 110.466 96.3670
   0 -16   3 104.661 92.9932
   0  16   3 188.392 136.964
   0  16  -3 280.669 178.388
   0  16   3 472.364 171.057
   0  16  -3 311.296 152.119
   0  16  -3 330.681 103.147
   0 -16   3 395.189 75.1107
   0 -16  -3 356.492 69.9572
   0 -16  -3 168.517 84.0851
   0 -16   3 427.795 94.9026
   0  16   3 256.783 107.323
   0  16   3 394.127 135.704
   0  16  -3 130.961 115.826
   0 -16  -4 350.856 137.584
   0 -16   4 383.187 112.216
   0  16  -4 422.284 169.906
   0  16   4 185.267 127.585
   0  16  -4 183.252 158.110
   0  16   4 592.408 169.169
   0  16  -4 385.488 118.609
   0 -16   4 216.313 63.4680
   0 -16  -4 341.730 71.3971
   0 -16  -4 231.285 94.1618
   0 -16   4 183.302 72.3763
   0  16  -4 272.773 132.290
   0  16   4 249.496 106.082
   0  16   4 373.097 134.924
   0 -16  -5 4750.09 319.688
   0 -16   5 5096.18 296.199
   0  16  -5 5451.03 425.256
   0  16   5 5796.33 356.097
   0  16  -5 5305.90 362.592
   0  16   5 5590.89 303.896
   0  16  -5 5217.99 289.374
   0 -16   5 5344.62 218.290
   0 -16  -5 5228.03 194.601
   0 -16   5 5047.85 239.645
   0 -16  -5 5195.24 272.871
   0  16  -5 5470.80 352.177
   0  16   5 5725.05 322.058
   0 -16   6 543.956 124.986
   0 -16  -6 276.160 114.248
   0  16  -6 592.099 219.350
   0  16   6 428.923 149.763
   0  16  -6 477.411 173.915
   0  16   6 493.006 147.335
   0  16  -6 350.566 117.644
   0 -16  -6 361.326 65.8795
   0 -16   6 444.726 83.9344
   0 -16  -6 408.890 103.299
   0 -16   6 242.338 84.5993
   0  16  -6 515.380 171.482
   0  16   6 544.360 139.677
   0  16   6 478.954 120.358
   0 -16   7 1586.86 169.878
   0 -16  -7 1695.00 210.701
   0  16  -7 1844.39 242.683
   0  16   7 1796.66 224.210
   0  16   7 2060.60 233.422
   0  16  -7 1905.49 298.499
   0  16  -7 1847.08 190.968
   0 -16  -7 2003.89 124.907
   0 -16   7 2050.97 142.618
   0 -16  -7 1864.06 184.370
   0 -16   7 1756.95 145.247
   0  16  -7 2161.01 247.572
   0  16   7 1995.19 193.801
   0  16   7 1878.79 195.829
   0  16   8 415.141 138.411
   0 -16  -8 134.945 107.466
   0 -16   8 344.831 105.168
   0  16   8 507.395 166.798
   0  16  -8 469.787 171.497
   0  16   8 83.2909 121.956
   0  16  -8 439.219 214.127
   0  16  -8 157.438 102.167
   0 -16   8 299.247 69.1637
   0 -16  -8 350.285 104.885
   0 -16   8 308.666 84.6680
   0 -16  -8 304.217 61.3766
   0  16  -8 287.695 156.996
   0  16   8 338.348 110.365
   0  16   9 116.172 118.945
   0 -16  -9 73.3679 104.377
   0  16   9-76.0650 132.295
   0  16   9-43.8934 127.894
   0  16  -9-243.149 202.392
   0  16  -9-100.598 164.731
   0  16  -9-48.0420 103.291
   0 -16   9 130.044 64.1978
   0 -16  -9-43.9007 50.9658
   0 -16  -9 58.5373 87.5893
   0  16  -9 265.440 155.436
   0  16   9 234.550 115.321
   0 -16 -10 738.349 161.835
   0  16  10 960.475 191.002
   0  16  10 754.763 165.096
   0  16 -10 827.268 291.112
   0  16 -10 553.572 194.766
   0  16 -10 778.913 151.621
   0 -16  10 796.907 103.073
   0 -16 -10 494.954 116.552
   0  16  10 976.928 166.755
   0  16  10 1012.03 151.213
   0  16 -10 994.915 208.084
   0  16  11 1.79674 110.057
   0 -16 -11-45.4601 109.654
   0  16  11 111.119 139.212
   0  16  11-110.645 130.905
   0  16 -11 403.038 183.157
   0  16 -11 406.870 271.576
   0  16 -11 285.643 124.271
   0 -16  11 138.918 62.6809
   0 -16 -11 97.0006 88.5010
   0  16 -11 163.828 146.626
   0  16  11 96.8434 96.2872
   0  16  12 115.176 113.843
   0 -16 -12 229.590 144.667
   0  16 -12-11.3445 215.075
   0  16  12 70.9284 132.517
   0  16 -12 76.8347 180.605
   0  16  12 127.182 137.393
   0  16 -12 104.477 118.376
   0 -16  12 39.4090 59.3343
   0 -16 -12 9.22815 83.5126
   0  16 -12 302.691 181.082
   0  16  12 74.2130 98.6325
   0  16  13 625.678 141.102
   0 -16 -13 305.364 125.963
   0  16 -13 248.795 202.760
   0  16  13 685.773 176.255
   0  16  13 389.838 146.480
   0  16 -13 656.501 256.244
   0  16 -13 514.423 149.262
   0 -16  13 560.117 91.9151
   0 -16 -13 465.706 126.750
   0  16 -13 674.538 221.509
   0  16  13 511.587 129.887
   0  16  14 165.756 125.898
   0  16 -14-178.786 180.591
   0  16  14 327.827 161.745
   0  16 -14 410.806 284.563
   0  16  14 276.832 130.659
   0  16 -14 155.663 137.541
   0 -16  14 130.175 62.4400
   0 -16 -14 107.060 102.748
   0  16 -14 141.463 166.240
   0  16  14 11.1169 100.103
   0  16  15 1022.08 184.740
   0  16 -15 1097.22 251.930
   0  16  15 1050.56 196.367
   0  16 -15 857.743 323.544
   0  16  15 1054.01 193.360
   0  16 -15 1082.75 181.610
   0 -16  15 856.070 110.751
   0 -16 -15 774.679 150.797
   0  16  15 812.642 155.998
   0  16 -15 870.085 224.643
   0  16  16 2004.37 218.008
   0  16 -16 2060.07 314.913
   0  16 -16 1841.54 397.952
   0  16  16 1832.10 229.141
   0  16  16 1940.98 241.409
   0  16 -16 1817.84 218.909
   0 -16  16 2099.81 155.773
   0 -16 -16 1649.95 178.641
   0  16  16 1698.81 197.154
   0  16 -16 1517.26 272.747
   0  16  17 1579.21 208.854
   0  16 -17 1206.30 284.690
   0  16  17 1211.26 215.828
   0  16 -17 1406.45 199.608
   0 -16  17 1313.75 132.642
   0 -16 -17 1197.59 167.876
   0  16  17 1613.01 197.352
   0  16 -17 1431.42 292.680
   0  16  18 1497.08 197.680
   0  16 -18 1332.24 307.508
   0  16  18 1432.46 204.608
   0  16 -18 1277.25 204.455
   0 -16  18 1375.51 132.439
   0 -16 -18 1337.90 182.006
   0  16  18 1884.26 207.236
   0  16 -18 1231.93 273.161
   0  16  19 2284.16 240.529
   0  16 -19 2347.70 361.734
   0  16  19 1972.60 230.706
   0  16 -19 2208.84 243.352
   0 -16  19 2065.05 158.282
   0 -16 -19 2177.10 217.923
   0  16  19 2216.34 223.414
   0  16 -19 2309.30 351.396
   0  16  20 1248.10 201.898
   0  16 -20 633.905 267.275
   0  16  20 627.042 169.933
   0  16 -20 303.416 147.168
   0 -16  20 637.753 102.428
   0 -16 -20 710.607 147.138
   0  16 -20 976.490 275.454
   0  16  20 661.752 145.583
   0  16  21 358.908 158.765
   0  16 -21 105.178 237.382
   0  16  21-112.269 153.699
   0  16 -21 86.4911 148.237
   0 -16  21 69.6906 70.9915
   0 -16 -21 277.858 107.381
   0  16 -21 618.442 255.207
   0  16  21 123.408 108.877
   0  16  22 2180.35 245.369
   0  16 -22 2146.21 375.858
   0  16  22 2278.93 261.516
   0 -16  22 2543.21 176.240
   0  16  22 2490.40 236.437
   0  16 -22 1580.93 315.465
   0 -16 -22 2573.63 233.374
   0  16 -22 2406.13 270.853
   0  16 -23 203.570 151.292
   0  16 -23 262.101 221.992
   0  16  23 51.5754 117.291
   0 -16  23-63.1596 74.3965
   0 -16 -23-58.9433 110.783
   0  16  23 121.371 143.756
   0  16 -24 1720.18 256.770
   0  16 -24 1590.22 338.625
   0  16  24 1718.04 213.589
   0 -16  24 1647.62 147.595
   0 -16 -24 1492.37 197.519
   0  16  24 1888.93 243.092
   0  16 -25 197.083 158.794
   0  16  25 195.659 115.990
   0  16 -25 24.7973 232.323
   0 -16  25 376.124 95.4402
   0 -16 -25 204.565 117.357
   0  16  25 435.282 174.735
   0  16 -26 62.6807 174.387
   0  16 -26 180.293 298.280
   0  16  26 71.8003 111.033
   0 -16  26 136.863 79.5736
   0 -16 -26-60.0987 97.5813
   0  16  26 185.740 149.012
   0  16 -27 2203.03 284.650
   0  16 -27 1990.55 381.020
   0  16  27 2171.47 240.694
   0 -16  27 1858.84 162.080
   0 -16 -27 2033.44 220.913
   0  16  27 2112.10 256.978
   0  16 -28-150.662 191.701
   0  16  28 93.9533 111.253
   0  16 -28-80.8718 229.195
   0 -16  28 283.999 91.3396
   0 -16 -28 143.560 99.3990
   0  16  28 420.575 191.512
   0  16 -29 1471.80 259.394
   0  16  29 1041.54 175.420
   0  16 -29 795.554 297.904
   0 -16  29 1129.14 137.059
   0 -16 -29 1270.67 185.062
   0  16  29 1092.54 222.658
   0  16 -30 2272.96 292.702
   0  16 -30 1503.44 336.744
   0  16  30 2369.13 260.195
   0 -16  30 1866.99 165.393
   0 -16 -30 1671.17 217.410
   0  16  30 1802.81 254.286
   0  16 -31 589.147 215.322
   0 -16 -31 490.610 146.131
   0 -16  31 468.621 96.5665
   0  16 -31 335.443 265.662
   0  16  31 621.804 156.686
   0 -16 -32 685.872 159.521
   0  16 -32 561.111 284.688
   0  16  32 478.611 162.805
   0 -16  32 694.423 113.596
   0  16 -33 455.210 267.974
   0  16  33 311.412 156.635
   0 -16 -33 270.705 129.774
   0 -16  33 322.818 96.2520
   0  16  34 165.700 142.225
   0 -16 -34 167.929 127.917
   0 -16  34 159.790 87.7799
   0  16  35 311.048 160.125
   0  16 -35 112.558 281.758
   0 -16 -35 534.198 148.026
   0 -16  35 544.044 112.721
   0  16  36 120.932 133.291
   0  16 -36 29.7878 287.990
   0 -16  36 111.830 85.3810
   0 -16 -36-78.3396 117.622
   0  16 -37 437.697 330.847
   0  16  37-129.708 139.531
   0 -16 -37 220.432 137.466
   0 -16  37-4.78547 84.8823
   0  16  38 11.9175 124.532
   0 -16 -38 57.3835 110.161
   0 -16  38 264.255 102.419
   0  16 -39 414.604 334.212
   0  16  39 517.701 175.265
   0 -16  39 378.223 107.116
   0 -16 -39 445.184 144.950
   0 -16  40-78.5034 81.0293
   0 -16 -40 7.27892 119.206
   0  16  41 618.450 183.335
   0 -16 -41 745.050 178.284
   0 -16  41 334.495 107.619
   0  16  42 314.183 143.851
   0 -16 -42 491.994 151.938
   0 -16  42 132.956 99.8237
   0 -16 -43-14.1228 120.236
   0 -16 -44 183.237 146.629
   0 -18   0 2225.81 232.612
   0  18   0 3017.50 323.634
   0  18   0 2479.94 273.177
   0  18   0 2734.35 229.209
   0 -18   0 2495.12 162.378
   0 -18   0 2350.86 192.778
   0  18   0 2781.97 265.458
   0 -18   1 188.215 107.949
   0 -18  -1-38.7345 114.913
   0  18   1 189.824 150.430
   0  18  -1 106.205 169.552
   0  18  -1 190.351 155.479
   0  18   1 160.950 154.793
   0  18  -1 317.497 134.677
   0  18   1 39.9744 96.6486
   0 -18  -1 67.5741 61.1114
   0 -18   1 149.782 69.3663
   0 -18   1 217.171 100.135
   0 -18  -1 229.608 97.9755
   0  18   1 227.291 142.140
   0  18  -1 293.205 137.163
   0 -18  -2 2261.21 239.213
   0 -18   2 2383.90 236.446
   0  18  -2 2951.40 339.014
   0  18   2 2802.94 284.701
   0  18  -2 2509.20 281.283
   0  18   2 2831.23 302.137
   0  18  -2 2564.51 232.152
   0  18   2 2745.65 230.883
   0 -18   2 2456.48 161.706
   0 -18  -2 2474.15 159.264
   0 -18   2 2229.29 187.723
   0 -18  -2 2682.24 205.552
   0  18  -2 2691.90 263.467
   0  18   2 2692.13 249.596
   0 -18   3-80.4787 112.669
   0 -18  -3-1.53120 113.729
   0  18  -3-226.856 203.385
   0  18   3 88.9669 155.244
   0  18   3 34.6355 148.401
   0  18  -3 201.985 108.761
   0 -18   3-40.8471 69.8399
   0 -18  -3-10.2721 62.4005
   0 -18  -3 135.235 88.5119
   0 -18   3-78.0369 85.4471
   0  18   3 1.10902 95.8452
   0  18   3-170.608 132.170
   0  18  -3-40.8321 127.361
   0 -18   4 1704.86 202.598
   0 -18  -4 1713.29 226.078
   0  18   4 1791.82 247.434
   0  18  -4 1937.14 287.171
   0  18  -4 1243.03 218.856
   0  18   4 1809.63 239.456
   0  18   4 1895.39 196.901
   0  18  -4 1642.04 196.064
   0 -18  -4 1535.70 124.694
   0 -18   4 1800.70 144.664
   0 -18  -4 1450.46 165.072
   0 -18   4 1664.71 160.405
   0  18   4 1761.25 217.628
   0  18  -4 1825.05 230.505
   0 -18  -5 408.598 147.324
   0  18  -5 269.084 190.852
   0  18   5-37.0176 141.052
   0  18  -5 164.864 162.928
   0  18   5 40.3712 138.481
   0  18  -5 109.363 115.751
   0 -18   5 129.820 72.8459
   0 -18  -5 161.372 66.1421
   0 -18   5 72.8712 77.5021
   0 -18  -5 223.794 97.3272
   0  18   5 222.133 134.443
   0  18  -5 329.689 164.675
   0  18   5 258.100 122.194
   0 -18  -6 246.438 128.048
   0  18  -6 512.224 216.125
   0  18  -6 653.740 211.513
   0  18   6 569.029 169.094
   0  18   6 711.588 200.693
   0  18  -6 676.274 146.364
   0 -18   6 605.615 97.9648
   0 -18  -6 543.402 84.2314
   0 -18   6 638.469 110.751
   0 -18  -6 667.599 140.563
   0  18   6 578.739 155.706
   0  18  -6 498.305 189.576
   0  18   6 538.438 140.298
   0  18   7-173.291 144.686
   0  18  -7-169.671 160.853
   0  18   7-103.510 143.026
   0  18  -7-271.726 213.792
   0  18  -7 83.1653 109.690
   0 -18   7-0.53080 64.5628
   0 -18  -7 75.3698 62.0188
   0 -18  -7-90.9792 88.2891
   0  18   7-22.7889 122.315
   0  18   7 99.7742 111.696
   0  18  -7-163.605 142.158
   0  18  -8 111.847 148.123
   0  18   8 175.217 116.149
   0  18   8-24.7203 134.542
   0  18  -8 193.433 199.363
   0  18  -8 256.417 175.347
   0  18   8 413.739 168.352
   0  18  -8 165.155 108.336
   0 -18   8 63.9856 65.7203
   0 -18  -8 93.6444 97.6916
   0  18   8 42.1842 124.744
   0  18  -9 695.846 185.628
   0  18   9 573.182 144.757
   0  18  -9 1016.39 260.430
   0  18  -9 767.931 229.214
   0  18   9 471.586 164.326
   0  18   9 690.206 193.363
   0  18  -9 546.954 130.499
   0 -18   9 451.862 94.7755
   0 -18  -9 660.602 133.616
   0  18   9 658.367 157.372
   0  18  10 342.241 117.976
   0  18 -10 295.439 176.340
   0  18  10 262.726 160.998
   0  18 -10 69.7387 190.668
   0  18 -10 92.9141 119.585
   0 -18  10 231.809 86.1423
   0 -18 -10 156.502 109.173
   0  18  10 338.844 141.495
   0  18 -11 1063.49 227.010
   0  18  11 1404.07 237.477
   0  18 -11 1017.33 170.459
   0 -18  11 1021.16 120.987
   0 -18 -11 1003.48 166.834
   0  18  11 1180.27 176.783
   0  18  11 1463.76 208.431
   0  18 -11 1309.67 224.560
   0  18 -12 862.102 219.056
   0  18  12 901.411 162.935
   0  18 -12 754.920 225.936
   0  18  12 1033.74 216.134
   0  18 -12 743.009 156.028
   0 -18  12 854.013 115.279
   0 -18 -12 840.387 156.341
   0  18  12 898.560 166.989
   0  18  13 28.2985 112.630
   0  18 -13-56.1203 175.978
   0  18  13-68.6452 147.203
   0  18 -13 392.426 210.873
   0  18 -13 178.011 121.219
   0 -18  13 191.023 87.0092
   0 -18 -13 177.339 107.937
   0  18  13 113.239 135.199
   0  18  14 228.843 114.645
   0  18 -14-75.6500 194.105
   0  18 -14 27.6182 196.990
   0  18  14-139.860 155.723
   0 -18  14 8.31233 68.5631
   0  18 -14 112.320 120.188
   0 -18 -14-18.6405 93.7125
   0  18  14-2.85423 137.775
   0  18 -15-245.045 219.513
   0  18  15 395.813 128.162
   0 -18  15 12.0494 69.1771
   0  18 -15 28.0462 116.804
   0 -18 -15-45.8227 97.2829
   0  18  15 101.075 141.224
   0  18 -16 78.0870 180.737
   0  18  16 440.269 128.878
   0 -18  16 369.028 90.3952
   0  18 -16 361.105 149.436
   0 -18 -16 484.615 131.729
   0  18  16 391.849 138.490
   0  18 -17 1168.16 258.947
   0  18  17 1342.24 197.668
   0 -18  17 1105.53 131.168
   0  18 -17 1127.38 172.509
   0 -18 -17 1076.60 174.414
   0  18  17 1362.70 197.846
   0  18  18 37.9177 125.406
   0  18 -18-88.0027 184.130
   0 -18  18 185.107 88.5978
   0  18 -18-2.18745 138.652
   0 -18 -18 282.502 126.114
   0  18  18 136.693 153.257
   0  18  19 189.051 123.360
   0  18 -19-176.923 209.166
   0 -18  19-40.0362 65.2487
   0  18 -19-25.5745 137.542
   0 -18 -19 79.7367 101.409
   0  18  19 6.12859 143.567
   0  18 -20 445.366 233.987
   0  18  20 414.901 135.330
   0 -18  20 363.772 98.2475
   0  18 -20 526.151 181.772
   0 -18 -20 197.572 110.009
   0  18  20 524.059 166.762
   0  18  21 120.936 129.933
   0  18 -21 36.1491 206.257
   0 -18  21 189.386 80.4780
   0  18 -21 90.1492 138.800
   0 -18 -21 59.5692 101.497
   0  18  21 274.271 150.498
   0  18 -22-69.7739 213.386
   0  18  22-161.383 123.728
   0 -18  22-76.5912 82.8681
   0  18 -22-55.7723 137.243
   0 -18 -22-91.7200 103.708
   0  18  22 245.568 163.953
   0  18 -23-140.830 242.078
   0  18  23 255.281 130.222
   0 -18  23 308.945 100.228
   0  18 -23 282.088 154.679
   0 -18 -23 196.818 125.346
   0  18  23 326.396 144.435
   0 -18  24 678.295 119.714
   0  18  24 1038.09 189.890
   0  18 -24 613.149 275.525
   0 -18 -24 396.707 132.869
   0 -18  25 222.320 94.3734
   0  18 -25 139.526 225.248
   0  18  25 105.510 132.438
   0 -18 -25-161.123 129.811
   0 -18  26 86.2404 83.7565
   0  18  26 85.1666 117.704
   0  18 -26 171.803 219.101
   0 -18 -26 67.9413 108.465
   0 -18  27 1063.47 139.470
   0 -18 -27 1179.90 186.083
   0  18  27 1233.06 208.204
   0  18 -27 1019.72 328.283
   0 -18 -28 497.173 146.490
   0 -18  28 538.821 117.456
   0  18  28 554.679 146.223
   0  18 -28 518.059 279.832
   0 -18 -29 224.319 118.847
   0 -18  29 222.042 95.5856
   0  18 -29 142.049 255.736
   0  18  29 314.169 148.666
   0 -18 -30 331.354 138.359
   0 -18  30 186.467 83.1935
   0  18 -30 145.609 288.944
   0  18  30 174.237 132.264
   0 -18  31 13.0347 77.4207
   0 -18 -31 75.9456 128.566
   0  18  31 215.710 137.930
   0  18 -31 122.776 253.585
   0 -18 -32 222.216 142.829
   0 -18  32 145.121 96.2913
   0  18  32 73.7179 134.052
   0  18 -32-71.1548 259.518
   0 -18 -33-12.6607 115.711
   0 -18  33-91.1054 87.2233
   0  18 -33-104.308 258.574
   0  18  33 215.114 146.085
   0 -18 -34 433.135 153.097
   0 -18  34 541.178 122.157
   0  18  34 427.115 152.990
   0  18 -34 571.569 313.855
   0 -18 -35 164.744 115.869
   0 -18  35-163.840 104.547
   0  18 -35 24.6152 276.027
   0  18  35 74.6240 128.986
   0 -18  36 203.200 114.819
   0 -18 -36 177.811 142.999
   0  18  36 158.683 162.648
   0 -18 -37 37.3180 127.580
   0 -18  37 209.245 110.221
   0  18  37-35.4397 131.733
   0  18 -37 31.1880 286.178
   0 -18 -38 438.173 154.553
   0 -18  38 353.711 110.877
   0  18  38 446.634 182.568
   0 -18  39 17.2139 93.0342
   0 -18 -39 222.892 140.549
   0  18 -39 286.285 315.167
   0  18  39 301.356 180.458
   0 -18  40 52.5502 88.7873
   0 -18 -40 194.987 124.845
   0 -18  41-112.352 95.5755
   0 -18  42 337.581 123.966
   0 -20   0 527.496 97.5732
   0  20   0 327.667 122.773
   0 -20   0 533.578 127.589
   0  20   0 514.903 167.169
   0 -20  -1 3936.96 208.264
   0 -20   1 3989.06 216.855
   0  20  -1 4123.28 293.755
   0  20   1 4482.95 310.550
   0 -20  -1 3987.27 265.000
   0 -20   1 3490.94 244.244
   0  20  -1 4374.44 333.245
   0  20   1 4156.40 329.869
   0 -20  -2 1136.53 122.274
   0 -20   2 1076.28 127.606
   0  20  -2 1044.53 163.724
   0 -20  -2 727.426 141.919
   0 -20   2 1081.40 145.549
   0  20   2 1004.49 181.615
   0  20   2 915.774 164.154
   0  20  -2 1107.32 199.710
   0 -20  -3 1500.08 140.154
   0 -20   3 1301.97 134.661
   0  20  -3 1154.23 169.649
   0  20   3 1178.14 170.569
   0 -20   3 1151.49 147.875
   0 -20  -3 1409.97 174.406
   0  20   3 1185.28 206.020
   0  20  -3 1391.40 213.095
   0 -20  -4 2524.32 167.680
   0 -20   4 2568.33 180.175
   0  20  -4 2388.95 236.676
   0  20   4 2157.39 220.770
   0 -20  -4 2272.08 219.935
   0  20   4 2821.56 275.569
   0  20  -4 2406.70 283.820
   0 -20   5 334.964 89.9668
   0  20  -5 408.092 137.839
   0 -20  -5 301.833 78.1032
   0 -20  -5 212.985 108.020
   0  20   5 416.852 158.928
   0  20   5 365.260 139.434
   0  20  -5 317.703 166.020
   0 -20   6 35.5879 75.1110
   0  20  -6 52.2599 121.149
   0 -20  -6 128.836 91.7016
   0  20  -6-98.3442 149.517
   0  20   6 294.929 148.617
   0  20   6 161.698 118.709
   0  20  -7 481.010 172.110
   0  20   7 539.494 146.016
   0 -20   7 343.043 89.6769
   0  20  -7 253.594 141.207
   0 -20  -7 657.472 142.360
   0  20   7 495.024 165.992
   0  20  -8 605.107 205.386
   0  20   8 394.669 141.677
   0 -20   8 338.856 88.5570
   0  20  -8 304.165 140.503
   0 -20  -8 419.147 125.529
   0  20   8 504.620 160.418
   0 -20   9 1584.36 151.626
   0  20  -9 1696.52 210.143
   0 -20  -9 1605.91 188.451
   0  20   9 1504.37 220.846
   0  20   9 1614.91 208.886
   0  20  -9 1878.80 280.542
   0 -20  10 2113.92 167.056
   0  20 -10 1704.38 206.862
   0 -20 -10 1356.16 182.026
   0  20  10 2052.64 237.114
   0  20 -10 1797.67 258.891
   0  20  10 2244.73 237.855
   0  20 -11 186.243 163.996
   0  20  11 380.871 130.326
   0 -20  11 385.530 99.4827
   0  20 -11 374.278 146.300
   0 -20 -11 224.871 92.9002
   0  20  11 256.868 154.063
   0  20 -12-99.6338 168.557
   0  20  12-5.24873 115.643
   0 -20  12 104.988 75.6695
   0  20 -12 144.990 133.788
   0 -20 -12-102.060 96.8742
   0  20  12 90.7602 144.223
   0  20 -13 404.739 187.526
   0  20  13 522.482 158.891
   0 -20  13 371.437 93.8876
   0  20 -13 387.276 138.105
   0 -20 -13 402.679 147.004
   0  20  13 353.839 162.588
   0  20  14 891.614 171.678
   0  20 -14 1056.95 242.449
   0 -20  14 1029.66 131.424
   0  20 -14 962.708 173.811
   0 -20 -14 813.053 170.408
   0  20  14 770.261 182.796
   0  20  15 1375.45 207.889
   0  20 -15 1410.43 279.646
   0 -20  15 1065.34 132.219
   0  20 -15 984.227 183.160
   0 -20 -15 1003.31 169.216
   0  20  15 965.325 205.800
   0 -20  16 1038.39 137.472
   0  20  16 1249.39 208.826
   0  20 -16 1101.85 257.695
   0 -20 -16 925.875 168.129
   0 -20  17 84.4081 82.3032
   0  20  17 88.7365 108.190
   0  20 -17-113.196 196.585
   0 -20 -17 157.596 125.613
   0 -20  18 965.954 131.402
   0  20  18 1306.43 215.883
   0  20 -18 969.290 261.648
   0 -20 -18 631.658 154.709
   0 -20  19 44.4684 75.8080
   0  20  19-99.9944 118.760
   0 -20 -19 196.291 106.710
   0 -20  20 196.051 90.3438
   0  20  20 82.2108 129.286
   0  20 -20-185.691 199.359
   0 -20 -20 125.034 125.885
   0 -20  21 918.374 130.589
   0  20  21 992.439 186.746
   0  20 -21 1095.56 318.598
   0 -20 -21 822.810 170.283
   0  20  22 382.397 154.092
   0  20 -22 376.016 236.663
   0 -20  22 269.177 98.8039
   0 -20 -22 337.545 134.909
   0 -20  23 847.505 136.180
   0 -20 -23 680.224 167.366
   0  20  23 721.795 183.348
   0  20 -23 797.426 266.795
   0 -20  24 267.914 117.862
   0 -20 -24-50.3086 117.823
   0  20 -24 25.6122 239.429
   0  20  24 62.9729 134.093
   0 -20 -25 261.141 134.483
   0 -20  25 147.175 91.6224
   0  20 -25-152.082 257.741
   0  20  25-78.7502 144.308
   0 -20  26-54.4082 85.1317
   0 -20 -26 110.231 125.264
   0  20 -26 113.567 243.357
   0  20  26-10.6047 124.083
   0 -20  27 154.280 87.8343
   0 -20 -27 269.776 129.007
   0  20  27 208.090 148.437
   0 -20 -28 521.971 159.132
   0 -20  28 322.778 103.565
   0  20  28 270.734 140.526
   0  20 -28 191.165 235.742
   0 -20  29 247.800 100.519
   0 -20 -29 48.3722 122.645
   0  20  29 291.134 155.666
   0 -20  30 607.407 128.304
   0 -20 -30 608.225 180.680
   0  20 -30 337.092 280.350
   0  20  30 820.948 198.254
   0 -20 -31 185.572 142.959
   0 -20  31 330.769 112.679
   0  20 -31 429.541 301.029
   0  20  31 364.811 167.118
   0 -20 -32 88.6554 125.627
   0 -20  32 29.1455 89.6392
   0  20 -32 290.713 323.041
   0  20  32 23.6055 142.489
   0 -20 -33-62.5887 131.501
   0 -20  33 162.196 106.876
   0  20 -33 305.146 303.429
   0  20  33-50.0238 159.248
   0 -20  34-167.680 113.061
   0 -20 -34 206.763 144.028
   0  20  34-71.4927 154.165
   0  20 -34 57.4098 253.930
   0 -20  35 191.387 100.603
   0 -20 -35 386.565 168.108
   0  20  35 275.159 154.900
   0 -20  36-106.748 96.9121
   0 -22   0 17.2267 95.1387
   0 -22   0 28.0706 68.6161
   0  22   0 208.814 136.799
   0  22   0 26.5246 156.173
   0 -22   1 876.470 119.633
   0 -22  -1 709.846 117.887
   0  22  -1 920.168 184.739
   0  22   1 681.898 160.578
   0  22   1 915.924 211.838
   0  22  -1 659.875 186.130
   0 -22  -1 604.041 132.052
   0  22  -2-320.259 144.683
   0 -22  -2 0.53322 76.4395
   0 -22  -2-241.580 119.709
   0 -22   2 21.1760 76.8217
   0  22   2 356.536 183.519
   0  22  -2 194.746 161.020
   0  22   2 80.3845 114.197
   0 -22   3 1208.33 137.186
   0 -22  -3 1311.69 138.555
   0 -22  -3 907.586 156.107
   0  22   3 700.958 160.971
   0  22  -3 1153.56 218.514
   0  22   3 773.740 183.181
   0  22  -3 1126.84 192.296
   0 -22   4 154.467 86.6864
   0 -22  -4 14.0099 94.5257
   0  22   4-3.47730 142.928
   0  22  -4-217.683 173.647
   0  22  -4 155.091 123.752
   0 -22  -5 210.516 118.819
   0 -22   5 53.5534 67.9237
   0  22  -5-194.077 171.510
   0  22   5 24.0188 141.052
   0  22   5 57.7331 131.326
   0  22  -5 279.789 133.182
   0  22   6 213.431 129.460
   0  22  -6 30.2868 165.186
   0  22   6 252.706 175.633
   0 -22  -6 74.6868 98.4846
   0 -22   6 74.5571 82.3562
   0  22   7 3.37530 114.940
   0  22  -7 30.9789 153.348
   0  22   7-149.663 151.270
   0 -22   7-46.2162 79.3344
   0  22   8 243.816 141.543
   0  22  -8 257.512 181.686
   0 -22   8 226.154 86.7328
   0 -22  -8 119.693 102.345
   0  22  -9 728.430 204.162
   0  22   9 628.482 162.681
   0 -22  -9 466.147 135.991
   0 -22   9 345.999 98.2916
   0  22 -10 136.196 183.369
   0  22  10 44.2470 120.458
   0 -22 -10 291.055 127.227
   0 -22  10-102.397 85.0555
   0 -22  11 459.272 122.602
   0  22  11 217.909 138.955
   0  22 -11 297.574 207.953
   0 -22 -11 468.540 139.959
   0  22 -12 415.767 204.723
   0  22  12 476.263 161.451
   0 -22  12 399.229 103.482
   0 -22 -12 420.437 139.592
   0  22 -13 516.798 223.558
   0  22  13 161.661 129.591
   0 -22  13 303.978 100.423
   0 -22 -13 548.522 153.930
   0 -22  14 1882.89 179.375
   0  22  14 1700.19 226.056
   0  22 -14 1532.52 292.480
   0 -22 -14 1614.53 216.131
   0  22  15 226.913 133.818
   0 -22  15-69.1532 91.7524
   0 -22 -15-67.8699 117.244
   0  22 -16 46.8944 189.876
   0  22  16 170.152 128.576
   0 -22 -16 225.397 123.782
   0 -22  16 388.946 118.701
   0  22  17 255.956 132.237
   0  22 -17 541.698 226.349
   0 -22 -17 159.878 134.519
   0 -22  17 316.409 108.193
   0  22 -18 157.570 226.708
   0  22  18-20.8481 135.628
   0 -22  18 155.879 102.293
   0 -22 -18 47.9293 112.234
   0  22  19 118.853 130.321
   0 -22 -19-41.2222 133.881
   0 -22  19 58.4720 95.7096
   0  22  20-60.0906 144.541
   0  22 -20 226.951 231.667
   0 -22 -20-113.871 122.279
   0 -22  20-11.4569 87.5133
   0  22  21 310.177 165.224
   0  22 -21 7.58299 203.005
   0 -22  21-190.783 104.061
   0 -22 -21-175.521 136.041
   0 -22  22 1856.21 194.196
   0  22 -22 1902.04 359.732
   0  22  22 1959.58 266.137
   0 -22 -22 1459.13 221.158
   0  22  23 425.315 169.971
   0  22 -23 328.076 239.935
   0 -22 -23 59.4162 125.830
   0 -22  23 66.7851 86.9323
   0  22  24-42.1511 133.049
   0  22 -24-90.9898 217.979
   0 -22 -24-124.574 138.947
   0 -22  24-71.8298 85.7807
   0  22  25 480.049 171.153
   0 -22  25 415.437 118.655
   0 -22 -25 317.756 158.465
   0  22  26-10.6611 131.100
   0  22 -26-80.7548 254.141
   0 -22  26 15.3252 86.2262
   0 -22 -26 76.3899 123.617
   0  22  27-222.294 168.127
   0  22 -27-178.550 234.048
   0 -22  27 58.4621 88.4680
   0 -22 -27 8.68768 121.454
   0  22 -28 396.415 281.281
   0  22  28 136.094 155.508
   0 -22 -28 303.649 152.149
   0 -22  28-111.200 106.944
   0  22  29-3.70977 151.077
   0  22 -29-116.609 252.889
   0 -22  29-146.088 113.441
   0 -22 -29 161.924 122.427
   0  22 -30 426.487 307.558
   0  22  30 197.919 168.689
   0  22  31 943.724 225.901
   0  22 -31 1298.08 356.180
   0 -24   0 29.6547 77.0022
   0 -24   1 131.384 84.1173
   0  24  -2-119.270 177.254
   0 -24   2 103.552 89.7882
   0  24  -3 365.847 198.931
   0 -24   3 7.99660 75.0566
   0 -24  -3 200.189 114.161
   0  24  -4 5.90431 158.362
   0 -24   4 185.608 89.3934
   0 -24  -4 58.7612 102.129
   0  24   5-264.259 161.473
   0  24  -5 105.009 164.289
   0 -24  -5-2.91959 115.666
   0 -24   5-53.3766 81.9223
   0  24  -6 310.394 191.771
   0  24   6 144.036 132.239
   0 -24  -6 508.824 146.957
   0 -24   6 346.836 105.164
   0  24   7-15.8714 134.603
   0  24  -7 301.166 194.056
   0 -24  -7 81.9212 114.420
   0 -24   7 168.874 92.5711
   0  24  -8 181.239 197.618
   0  24   8 392.829 167.779
   0 -24   8 66.2772 89.1334
   0 -24  -8 33.8602 105.790
   0  24  -9 418.255 208.144
   0  24   9 540.974 168.789
   0 -24   9 500.691 129.642
   0 -24  -9 414.918 138.688
   0  24  10-113.958 145.472
   0  24 -10 49.8747 168.674
   0 -24  10-56.0324 91.8752
   0 -24 -10-131.738 124.359
   0  24  11 680.996 183.178
   0  24 -11 400.796 208.925
   0 -24 -11 291.986 137.925
   0 -24  11 401.000 111.650
   0 -24  12 986.215 153.564
   0 -24 -12 608.095 161.814
   0  24  12 910.260 192.817
   0  24 -12 883.872 223.573
   0 -24  13-4.06395 83.4878
   0 -24 -13 138.457 134.717
   0  24  13-1.90922 128.409
   0  24 -13 194.822 197.339
   0 -24 -14 554.232 159.042
   0 -24  14 247.196 98.2925
   0  24 -14 72.9807 190.363
   0  24  14 126.609 155.747
   0 -24  15 186.570 100.885
   0 -24 -15 13.2025 111.717
   0  24 -15 125.659 193.158
   0  24  15 26.6992 129.560
   0 -24  16-30.3848 91.9413
   0 -24 -16 311.891 151.156
   0  24  16 160.005 130.670
   0  24 -16 96.1076 195.823
   0 -24  17 128.504 105.270
   0 -24 -17 146.874 126.497
   0  24 -17-204.136 222.580
   0  24  17 228.055 163.411
   0 -24 -18-274.417 157.915
   0 -24  18-104.923 92.3367
   0  24 -18 13.7786 202.666
   0  24  18-78.6742 139.051
   0 -24  19-137.344 94.5079
   0 -24 -19 61.8561 121.513
   0  24  19 151.927 148.883
   0  24 -19 280.627 249.843
   0 -24  20-23.4479 88.3619
   0 -24 -20-24.3286 121.713
   0  24  20 88.5791 143.892
   0 -24  21-30.3105 89.0962
   0 -24 -21 145.078 133.483
   0  24 -21-108.781 259.953
   0  24  21-133.914 144.715
   0 -24 -22 43.0111 123.326
   0  24  22 137.421 140.065
   0  24 -22-158.323 243.927
   0  24  23 129.742 151.565
   0  24 -23 325.477 241.596
   0  24  24 80.3104 143.161
   0  24 -24 855.785 320.545
   0  24  25 59.0319 156.924
   0  24 -25 193.274 283.601
   0 -26   2 965.417 153.981
   0 -26   3 322.489 106.070
   0 -26   4 185.617 113.806
   0 -26   5 342.343 109.546
   0 -26  -6-17.0569 111.602
   0 -26   6 104.361 85.3977
   0 -26   7 364.253 120.130
   0 -26  -7 122.961 118.709
   0 -26   8 351.013 112.195
   0 -26  -8 513.003 174.542
   0 -26  -9 147.926 116.298
   0 -26   9 151.435 107.156
   0 -26 -10-110.152 123.026
   0 -26  10-3.01750 96.9830
   0 -26  11 5.96384 90.8361
   0 -26 -11-12.5871 134.419
   0 -26 -12-30.3810 134.526
   0 -26  12 155.835 107.457
   0 -26 -13 169.724 143.203
   0  26 -13 204.676 206.490
   0 -26 -14 0.88433 143.402
   0  26 -14 436.474 217.296
   0 -26 -15 896.969 216.355
   0  26 -15 786.516 256.966
   0  26 -16 308.211 222.266
   0  26 -17 246.241 235.613
  -1   1  54-239.560 227.910
  -1  -1  54-286.335 232.615
   1  -1 -54 261.070 282.063
   1   1 -54 266.659 271.677
  -1   1  53 342.383 224.974
  -1  -1  53-135.907 205.759
   1   1 -53 202.770 271.874
   1  -1 -53 419.818 268.756
  -1  -1  52 649.197 254.771
  -1   1  52 874.001 257.721
   1  -1 -52 959.462 335.092
   1   1 -52 502.778 252.543
  -1   1  51 155.968 222.542
  -1  -1  51 493.704 233.059
   1  -1 -51 45.9186 225.699
   1   1 -51-281.012 235.317
  -1   1  50 179.192 231.404
  -1  -1  50 208.226 202.734
   1  -1 -50 563.767 252.887
   1   1 -50-105.808 217.884
  -1   1  49 32.2543 196.371
  -1  -1  49-39.6060 205.557
   1  -1 -49 88.0776 211.923
   1   1 -49 200.506 209.726
  -1   1  48 707.758 239.357
  -1  -1  48 721.046 237.669
   1  -1 -48 637.577 261.572
   1   1 -48 604.223 245.129
  -1  -1  47 274.353 205.306
  -1   1  47 383.392 182.608
   1   1 -47 8.27961 203.031
   1  -1 -47 179.030 229.966
  -1  -1  46 554.435 207.117
  -1   1  46 304.595 186.791
   1  -1 -46 213.959 245.348
   1   1 -46 366.850 233.186
  -1  -1  45 234.602 199.074
  -1   1  45 164.863 209.766
   1  -1 -45 227.593 225.930
   1   1 -45-43.8050 189.572
  -1  -1  44-79.6205 175.101
  -1   1  44 231.084 205.303
   1  -1 -44 159.007 196.568
   1   1 -44-97.5051 184.128
  -1  -1  43 244.388 186.359
  -1   1  43 395.413 212.282
   1   1 -43 85.5210 190.816
   1  -1 -43 383.595 201.205
  -1   1  42 26.4794 187.530
  -1  -1  42 268.438 187.780
   1   1 -42 5.71683 194.093
   1  -1 -42 382.642 208.179
  -1  -1  41 505.302 202.413
  -1   1  41 535.539 215.835
   1   1 -41 446.452 213.069
   1  -1 -41 560.552 241.900
  -1  -1  40 19.3251 162.838
  -1   1  40-102.576 171.386
   1   1 -40-243.448 193.618
   1  -1 -40 235.876 187.171
  -1   1  39 392.430 183.493
  -1  -1  39 111.372 175.888
   1  -1 -39 342.463 200.060
   1   1 -39 372.590 218.840
  -1  -1  38 439.470 194.903
  -1   1  38 9.01847 156.638
   1  -1 -38 193.643 174.181
   1   1 -38 263.164 172.675
  -1   1  37 513.963 182.670
  -1  -1  37 758.099 194.201
   1   1 -37 507.462 185.001
   1  -1 -37 411.283 199.077
  -1   1  36 142.869 162.575
  -1  -1  36-73.0011 173.088
  -1   1  36 81.3744 149.488
   1  -1 -36-133.528 168.249
   1   1 -36 11.8464 169.611
   1   1 -35 2265.33 295.108
   1  -1 -35 2153.70 295.224
   1  -1 -35 2340.82 407.621
   1   1 -35 2698.35 421.199
  -1   1  35 2040.60 246.098
  -1  -1  35 2362.93 282.096
  -1  -1  35 2031.39 248.975
  -1   1  35 2072.30 263.348
   1  -1 -34 1859.73 265.776
   1   1 -34 1563.13 251.161
   1   1 -34 2076.18 375.384
   1  -1 -34 1688.78 353.514
  -1   1  34 1988.84 253.243
  -1  -1  34 2338.85 270.095
  -1  -1  34 2078.38 264.196
  -1   1  34 2660.26 282.025
   1   1 -33 54.2100 148.837
   1  -1 -33 85.8924 158.348
   1  -1 -33 68.9528 236.967
   1   1 -33-71.2470 239.007
  -1   1  33 136.063 142.653
  -1  -1  33 182.241 150.638
  -1  -1  33 128.436 152.894
  -1   1  33 17.0185 145.879
   1   1 -32-10.0066 150.782
   1  -1 -32 430.911 169.565
   1  -1 -32 177.462 240.621
   1   1 -32 43.0379 207.347
  -1  -1  32 115.739 124.958
  -1   1  32 323.404 159.172
  -1   1  32 385.443 146.837
  -1  -1  32-64.9760 136.326
   1   1 -31 83.4976 135.125
   1  -1 -31 135.453 144.178
   1   1 -31 270.764 227.296
   1  -1 -31 514.382 232.348
  -1  -1  31 85.3403 131.530
  -1   1  31 152.499 132.317
  -1  -1  31 271.767 154.996
  -1   1  31 3.82407 129.496
   1  -1 -30 232.859 159.493
   1   1 -30 40.4405 122.968
   1  -1 -30 229.024 214.602
   1   1 -30 60.4957 207.594
  -1  -1  30 85.1899 129.216
  -1   1  30 179.361 152.499
  -1   1  30 29.1314 134.543
  -1  -1  30 268.551 154.566
   1   1 -29 1565.95 221.036
   1  -1 -29 2046.20 241.989
   1  -1 -29 1645.24 137.880
   1  -1 -29 1910.95 311.020
   1   1 -29 2302.98 339.740
  -1  -1  29 2118.19 226.515
  -1   1  29 1923.65 222.578
  -1  -1  29 1699.09 206.803
  -1   1  29 1549.83 201.316
  -1   1  28 978.581 167.187
  -1  -1  28 924.354 154.254
   1   1 -28 960.710 245.885
   1  -1 -28 1094.52 256.345
   1  -1 -28 736.467 98.7986
   1   1 -28 765.353 175.776
   1  -1 -28 903.241 199.516
   1  -1 -28 728.323 81.9086
  -1  -1  28 875.751 62.1642
  -1   1  28 767.707 157.091
  -1  -1  28 793.443 156.393
  -1   1  27 38.3096 100.735
  -1  -1  27 347.571 130.664
   1  -1 -27-32.3343 186.518
   1   1 -27 75.2967 48.3905
   1  -1 -27 46.3944 55.2739
   1   1 -27 99.3619 192.835
   1   1 -27-56.9801 117.308
   1  -1 -27 13.1931 120.172
   1  -1 -27 126.493 52.0136
  -1  -1  27 108.449 32.6853
  -1   1  27 254.149 132.914
  -1  -1  27-84.7098 128.978
  -1   1  26 107.554 117.684
  -1  -1  26 170.286 115.678
   1   1 -26 217.545 58.1889
   1  -1 -26 41.7218 159.809
   1   1 -26 9.69272 178.757
   1  -1 -26 182.035 62.3185
   1  -1 -26 170.765 134.934
   1   1 -26 290.032 149.420
   1  -1 -26 158.350 50.2240
  -1  -1  26 221.190 37.0139
  -1  -1  26 294.669 124.492
  -1   1  26 161.879 108.096
  -1  -1  25-202.898 139.095
  -1   1  25-34.6013 107.341
   1   1 -25 334.828 185.607
   1  -1 -25 138.060 190.776
   1   1 -25 64.9686 48.9929
   1  -1 -25 96.4421 58.7140
   1  -1 -25 150.218 123.543
   1   1 -25 61.5594 133.336
  -1  -1  25 50.8711 30.8646
  -1   1  25 63.2850 25.0157
   1   1 -25 66.6716 33.5421
   1  -1 -25 113.638 51.5377
  -1  -1  25 85.0407 127.059
  -1   1  25 23.0661 107.026
  -1  -1  24-74.4215 110.011
  -1   1  24 91.1358 101.416
   1   1 -24 74.2793 53.3398
   1   1 -24 102.563 165.357
   1  -1 -24 102.932 59.8036
   1  -1 -24 74.9523 169.783
   1  -1 -24 163.838 123.317
   1   1 -24 148.631 126.855
   1  -1 -24 80.0083 48.8955
   1   1 -24 29.0178 34.6268
  -1  -1  24 2.45902 27.5284
  -1   1  24 8.81911 22.0015
  -1  -1  24-60.4344 115.475
  -1   1  24 7.32734 113.103
  -1   1  23-37.8415 111.997
  -1  -1  23-72.3557 107.043
   1  -1 -23 125.744 171.658
   1  -1 -23 97.6708 68.4097
   1   1 -23-9.92287 169.248
   1   1 -23 60.8051 42.8090
   1   1 -23 120.640 117.954
   1  -1 -23 31.6661 41.2350
  -1  -1  23-9.09979 28.6320
   1   1 -23 59.8668 38.8813
  -1   1  23-13.6018 22.5580
  -1   1  23-83.9850 113.346
  -1  -1  23 58.0751 111.281
  -1  -1  22 246.726 117.278
  -1   1  22 172.527 114.241
  -1  -1  22 213.165 122.157
  -1   1  22 251.594 127.116
   1  -1 -22 74.4763 158.939
   1  -1 -22 182.399 64.7895
   1   1 -22 210.196 189.692
   1   1 -22 169.137 51.3219
   1   1 -22 261.719 120.086
  -1   1  22 243.494 28.9518
   1   1 -22 175.711 38.1047
  -1  -1  22 219.469 36.8513
   1  -1 -22 180.170 50.8968
  -1   1  22 262.867 81.9814
  -1  -1  21-5.14889 120.375
  -1   1  21 128.856 124.455
   1  -1 -21 9.78196 55.2359
   1   1 -21 117.647 180.510
   1   1 -21 47.4065 46.2597
   1  -1 -21 84.0111 146.686
  -1  -1  21 149.767 119.401
  -1   1  21-33.7694 112.464
   1   1 -21 31.7290 125.193
  -1   1  21 111.948 26.7191
   1  -1 -21 76.2371 46.9214
   1   1 -21 14.7647 34.5381
  -1  -1  21 64.0596 31.9732
  -1   1  21 23.0841 63.8703
  -1  -1  20 226.902 126.775
  -1   1  20 163.185 108.073
   1  -1 -20 22.8487 56.3528
   1   1 -20 107.759 43.0595
   1   1 -20 302.338 221.804
   1  -1 -20 102.749 163.690
  -1  -1  20 327.060 121.507
  -1   1  20 190.048 123.911
   1   1 -20 151.974 119.430
  -1  -1  20 177.171 35.4044
   1   1 -20 212.658 42.3161
  -1   1  20 207.311 27.8266
   1  -1 -20 131.602 47.6188
  -1   1  20 128.996 79.4064
  -1  -1  19 918.859 162.434
  -1   1  19 1111.28 162.249
   1  -1 -19 1100.67 232.742
   1   1 -19 987.170 79.8259
   1  -1 -19 1169.39 103.391
   1   1 -19 831.913 214.607
  -1  -1  19 954.565 150.297
  -1   1  19 989.586 158.047
   1   1 -19 844.625 154.855
  -1  -1  19 1060.92 56.1509
  -1   1  19 1055.95 44.4258
   1   1 -19 1027.23 63.0942
   1  -1 -19 1202.47 86.0848
  -1   1  19 938.660 104.431
  -1   1  18 4314.48 236.333
  -1  -1  18 3861.55 234.914
   1   1 -18 3480.75 125.870
   1   1 -18 2888.35 290.019
   1  -1 -18 4147.82 173.191
   1  -1 -18 4030.02 310.952
  -1  -1  18 3633.06 229.883
  -1   1  18 4375.95 234.887
   1   1 -18 3309.16 244.433
  -1  -1  18 3913.02 97.3080
  -1   1  18 3844.63 76.7583
   1  -1 -18 4046.76 141.479
   1   1 -18 3735.44 110.159
  -1   1  18 3762.01 174.953
  -1  -1  17 1792.36 174.070
  -1   1  17 1641.36 156.223
   1  -1 -17 1622.42 221.117
   1  -1 -17 1710.85 113.873
   1   1 -17 1692.72 232.685
   1   1 -17 1843.22 95.0947
  -1   1  17 1631.44 157.385
  -1  -1  17 1480.66 161.665
   1   1 -17 1612.63 179.176
  -1  -1  17 1619.35 64.4678
  -1   1  17 1568.27 48.7079
   1   1 -17 1772.00 75.0115
   1  -1 -17 1779.94 96.4035
  -1   1  17 1614.05 118.738
  -1   1  16 184.675 90.4927
  -1  -1  16 123.371 102.200
   1  -1 -16 204.617 128.473
   1   1 -16 163.816 41.5609
   1   1 -16 265.593 146.912
  -1   1  16 104.608 87.8785
  -1  -1  16 127.063 95.2268
   1  -1 -16 153.559 90.8482
   1   1 -16 372.812 126.495
  -1  -1  16 158.848 28.0759
   1   1 -16 101.840 26.9396
   1  -1 -16 234.333 45.2513
  -1   1  16 147.841 55.1132
  -1   1  15 349.591 95.4701
  -1  -1  15 235.155 94.5195
   1  -1 -15 414.181 135.643
  -1  -1  15 304.265 138.180
   1   1 -15 191.882 38.6899
   1   1 -15 283.653 130.931
  -1   1  15 136.147 84.0152
   1  -1 -15 277.701 91.6398
   1  -1 -15 269.953 72.4181
   1   1 -15 65.5316 85.5773
  -1  -1  15 264.525 86.1602
   1   1 -15 199.458 99.5906
  -1  -1  15 252.363 30.1388
   1   1 -15 219.595 31.6407
   1  -1 -15 338.034 49.1315
  -1   1  15 215.022 56.0105
  -1   1  14 985.421 109.426
  -1  -1  14 994.332 114.087
  -1  -1  14 823.310 158.054
   1  -1 -14 899.175 149.914
   1   1 -14 842.916 164.652
   1  -1 -14 1036.07 93.3918
   1  -1 -14 1073.81 119.083
   1   1 -14 900.248 115.623
  -1   1  14 901.882 107.583
  -1  -1  14 959.723 115.557
   1   1 -14 967.160 134.739
  -1  -1  14 928.938 45.5765
   1  -1 -14 975.603 65.1481
   1   1 -14 1029.84 53.0104
  -1   1  14 952.282 82.2285
  -1   1  13 3653.11 174.548
  -1  -1  13 3528.95 186.874
   1   1 -13 3108.84 239.291
   1  -1 -13 3514.25 241.077
  -1  -1  13 3693.28 248.967
  -1  -1  13 3521.09 180.588
   1  -1 -13 3361.27 176.230
  -1   1  13 3530.15 172.495
   1   1 -13 3391.76 180.312
   1  -1 -13 3709.71 161.226
   1   1 -13 3306.87 199.532
  -1  -1  13 3503.70 78.8622
   1   1 -13 3469.24 87.3860
   1  -1 -13 3656.07 118.786
  -1   1  13 3430.54 136.131
  -1  -1  12 1230.98 114.564
  -1   1  12 1173.35 108.523
  -1  -1  12 1187.81 150.170
   1  -1 -12 1078.34 162.001
   1   1 -12 992.394 163.593
  -1   1  12 1052.83 102.516
   1  -1 -12 1256.13 116.334
   1  -1 -12 1286.55 98.8318
   1   1 -12 1191.70 121.488
  -1  -1  12 1036.55 110.609
   1   1 -12 935.047 116.159
  -1  -1  12 1256.33 47.3589
   1  -1 -12 1306.97 69.8101
  -1   1  12 1155.83 83.3759
  -1   1  11 33859.7 447.868
  -1  -1  11 33507.2 480.729
  -1  -1  11 34937.7 638.611
   1  -1 -11 31335.4 600.359
   1   1 -11 29422.4 615.381
  -1  -1  11 32881.9 469.683
   1   1 -11 34753.6 494.388
   1  -1 -11 33167.3 422.317
   1  -1 -11 33336.8 459.374
  -1   1  11 33404.4 456.579
   1   1 -11 32743.4 514.522
  -1  -1  11 31518.3 217.324
   1  -1 -11 34236.7 328.489
  -1   1  11 32676.4 373.408
  -1  -1  10 13534.5 294.918
  -1   1  10 14119.8 276.817
   1   1 -10 12880.0 401.701
  -1  -1  10 13727.3 399.050
   1  -1 -10 14445.0 395.367
  -1   1  10 14315.8 283.020
   1  -1 -10 14628.2 289.163
   1   1 -10 14167.1 300.692
  -1  -1  10 13731.6 294.458
   1  -1 -10 14016.0 265.800
   1   1 -10 13307.8 325.713
  -1  -1  10 13499.8 137.676
   1  -1 -10 14183.1 205.434
  -1   1  10 13765.8 236.413
  -1   1   9 7644.13 198.215
  -1  -1   9 7088.87 210.423
   1  -1  -9 7118.96 283.715
  -1  -1   9 7911.24 289.262
   1   1  -9 6732.17 279.442
   1  -1  -9 7648.32 188.231
   1  -1  -9 7450.95 203.715
  -1   1   9 7377.58 203.291
  -1  -1   9 7429.52 214.997
   1   1  -9 7771.83 218.366
   1   1  -9 7339.17 229.248
  -1  -1   9 7179.02 96.9387
   1  -1  -9 7935.21 148.183
  -1   1   9 7428.89 169.353
  -1   1   8 1437.40 94.8485
  -1  -1   8 1433.61 106.930
  -1  -1   8 1207.45 138.290
   1  -1  -8 1325.66 134.668
   1   1  -8 1359.87 147.066
   1  -1  -8 1312.06 81.5491
   1   1  -8 1385.90 109.957
   1  -1  -8 1389.39 97.3412
  -1   1   8 1361.47 94.1259
  -1  -1   8 1275.40 105.499
   1   1  -8 1382.84 110.469
  -1  -1   8 1389.43 43.6789
   1  -1  -8 1436.49 65.7050
  -1   1   8 1366.65 77.8690
  -1   1   7 7473.93 167.432
  -1  -1   7 6871.76 185.448
   1  -1  -7 7112.39 167.949
  -1  -1   7 7138.91 188.055
  -1   1   7 7456.94 173.243
   1  -1  -7 7224.89 165.019
  -1   1   7 7159.31 159.383
   1   1  -7 6971.20 185.917
  -1  -1   7 6952.06 249.454
   1   1  -7 7024.40 249.713
   1   1  -7 6892.92 200.345
   1  -1  -7 7315.12 132.151
  -1   1   7 7040.07 146.205
  -1   1   6 3534.37 111.168
   1   1  -6 3198.79 124.867
  -1  -1   6 3289.93 119.559
   1  -1  -6 3447.13 109.941
  -1   1   6 3437.42 103.699
   1  -1  -6 3424.46 106.841
   1   1  -6 3360.67 166.283
  -1  -1   6 3392.73 168.457
   1   1  -6 3481.62 132.248
  -1  -1   6 3293.01 121.848
  -1   1   6 3201.88 94.5041
  -1  -1   5 7908.48 159.321
   1  -1  -5 7923.54 142.983
   1  -1  -5 7917.27 145.361
  -1   1   5 7605.80 140.099
   1   1  -5 7092.07 160.400
  -1   1   5 8295.73 142.361
  -1  -1   5 8138.18 163.037
  -1   1   5 7727.09 128.384
   1   1  -5 7938.67 218.308
  -1  -1   5 8283.12 216.490
  -1  -1   4 4323.79 141.726
   1   1  -4 3987.93 138.775
   1   1  -4 3972.16 104.013
  -1   1   4 3898.33 88.1970
  -1   1   4 4027.03 95.7308
  -1  -1   4 4014.04 103.245
   1  -1  -4 3852.97 87.8695
   1  -1  -4 3979.70 95.7028
  -1   1   3 10979.2 143.256
   1  -1  -3 10804.8 143.339
   1   1  -2 1400.18 95.5381
  -1   1   2 1326.72 47.7383
  -1   1  -2 849.679 78.1083
   1  -1   2 772.436 73.8890
   1   1   2 950.755 43.6545
  -1  -1  -2 856.405 41.0357
   1   1   2 834.863 42.2911
   1  -1   2 744.410 41.2871
  -1   1  -3 6904.77 208.850
  -1  -1  -3 6603.53 162.297
   1   1   3 7907.05 128.904
   1  -1   3 6935.38 213.500
  -1  -1  -3 7741.48 128.138
  -1  -1  -3 6630.83 126.916
  -1   1  -3 7431.50 133.553
  -1  -1  -3 7694.60 118.403
   1   1   3 7274.45 130.762
   1  -1   4 8370.38 256.624
  -1   1  -4 8919.70 256.069
   1   1   4 9480.64 150.895
  -1  -1  -4 8488.98 206.310
  -1  -1  -4 9399.93 149.357
  -1  -1  -4 9281.46 160.604
   1  -1   4 8727.09 163.139
   1   1   4 9073.09 158.614
  -1   1  -4 8495.42 163.266
   1  -1   5 688.506 65.8095
  -1  -1  -5 693.248 61.1562
   1   1   5 644.099 59.2477
  -1   1  -5 441.395 59.0192
  -1   1  -5 667.611 103.617
  -1  -1  -5 641.498 52.3300
  -1  -1  -5 467.638 71.6955
   1   1   5 439.272 84.4677
   1  -1   5 603.995 109.019
   1   1   5 653.167 53.2079
  -1   1  -5 664.800 75.6267
   1   1   5 648.092 45.0190
   1   1   5 574.445 54.1121
   1  -1   5 579.815 60.8790
   1  -1   6 597.495 74.6303
   1   1   6 684.299 70.3540
   1   1   6 394.595 94.7575
  -1   1  -6 745.634 137.776
  -1  -1  -6 653.840 55.6786
   1  -1   6 718.630 128.790
   1   1   6 629.632 54.0491
  -1  -1  -6 639.875 98.6071
   1   1   6 538.824 70.8255
   1  -1   6 783.162 78.0047
  -1   1  -6 728.880 83.1804
  -1  -1  -6 604.487 67.0368
  -1   1  -6 633.201 91.2832
  -1  -1  -6 579.906 39.8915
   1   1   6 645.315 52.3264
   1   1   7 9393.39 202.105
   1  -1   7 9057.35 215.214
   1  -1   7 8638.63 319.308
  -1   1  -7 8754.48 313.602
   1   1   7 9363.31 286.749
  -1  -1  -7 8669.06 274.816
  -1  -1  -7 9244.67 174.317
   1   1   7 9571.53 181.905
   1   1   7 9372.93 211.225
   1  -1   7 9299.51 219.850
  -1   1  -7 8575.26 219.315
  -1  -1  -7 9330.54 212.667
  -1   1  -7 9045.14 248.813
   1  -1   7 9262.29 101.021
  -1  -1  -7 8761.79 140.622
   1   1   7 9301.03 169.177
   1   1   8 193.607 67.4644
   1  -1   8 135.821 70.6633
  -1  -1  -8 281.544 104.372
  -1   1  -8 221.460 31.2072
   1  -1   8 219.918 116.260
   1  -1   8 252.171 33.0754
  -1  -1  -8 253.901 50.2278
   1   1   8 397.382 108.379
   1   1   8 280.776 47.2186
  -1   1  -8 268.971 130.157
  -1   1  -8 202.540 76.1520
   1  -1   8 135.892 67.2802
   1   1   8 266.682 77.0657
  -1  -1  -8 295.278 70.4831
  -1   1  -8 219.268 98.8993
   1  -1   8 246.641 25.3936
  -1  -1  -8 299.272 36.7238
   1   1   8 337.652 54.5912
   1  -1   9 29818.0 422.136
   1   1   9 30611.3 403.508
  -1   1  -9 28104.6 224.101
   1  -1   9 28752.9 600.939
  -1  -1  -9 29365.1 334.698
   1  -1   9 30186.8 249.988
  -1   1  -9 27517.8 583.631
  -1  -1  -9 28423.0 551.057
   1   1   9 30731.6 557.111
   1   1   9 30213.1 415.694
   1  -1   9 28405.8 418.070
  -1   1  -9 29981.3 432.338
  -1  -1  -9 30627.5 421.678
  -1   1  -9 29861.8 479.803
   1  -1   9 29882.1 195.283
  -1  -1  -9 29332.5 276.331
   1   1   9 30327.4 337.799
   1   1  10 13604.9 287.254
   1  -1  10 13060.1 299.326
  -1  -1 -10 13872.8 239.132
   1  -1  10 13889.1 183.545
   1   1  10 13625.5 396.937
   1  -1  10 13021.0 434.104
  -1   1 -10 13303.0 163.823
  -1   1 -10 12093.0 407.040
  -1  -1 -10 12691.5 398.470
   1   1  10 13446.3 295.770
  -1  -1 -10 13352.0 299.748
   1  -1  10 13023.2 298.930
  -1   1 -10 13039.5 309.686
  -1   1 -10 12857.7 334.791
   1  -1  10 12952.2 133.332
  -1  -1 -10 13863.6 197.465
   1   1  10 13300.6 234.017
   1  -1  11 24807.2 421.938
   1   1  11 25304.4 405.577
  -1   1 -11 22843.3 593.491
   1  -1  11 24713.3 591.879
   1  -1  11 24913.2 260.677
   1   1  11 24535.6 549.938
  -1   1 -11 23728.8 233.249
  -1  -1 -11 22448.1 548.198
  -1  -1 -11 23956.5 323.750
  -1   1 -11 25251.4 434.282
   1   1  11 23823.2 408.125
  -1  -1 -11 25239.2 421.829
   1  -1  11 24553.9 420.337
  -1   1 -11 22948.4 476.998
   1  -1  11 25025.6 190.277
  -1  -1 -11 23957.3 269.446
   1   1  11 25055.0 334.427
   1   1  12 125.449 51.7339
   1   1  12-0.56292 68.5636
   1  -1  12 158.838 78.8164
   1  -1  12 25.2349 117.718
  -1  -1 -12 120.336 49.5621
  -1   1 -12 181.709 37.6287
  -1   1 -12-47.4386 124.478
  -1  -1 -12 20.0365 116.374
   1   1  12 150.757 108.482
  -1  -1 -12 188.961 81.4939
   1   1  12 71.1067 73.6886
  -1   1 -12 37.2267 73.1078
   1  -1  12 202.491 89.5101
  -1   1 -12 146.170 88.7674
   1  -1  12 120.866 22.2294
  -1  -1 -12 289.833 52.6957
  -1   1 -12 104.348 26.2196
   1  -1  13 26113.6 471.787
   1   1  13 28253.3 464.844
  -1   1 -13 24820.3 655.643
  -1   1 -13 26644.3 273.669
  -1  -1 -13 26203.7 647.187
   1   1  13 27464.4 650.140
   1  -1  13 27247.8 681.320
  -1  -1 -13 26466.3 365.504
  -1   1 -13 25900.7 484.582
  -1  -1 -13 26745.7 474.733
   1  -1  13 25611.0 466.979
   1   1  13 27282.6 468.444
  -1   1 -13 25796.5 534.910
   1  -1  13 25995.2 207.527
  -1  -1 -13 27232.4 306.198
  -1   1 -13 25352.2 222.301
   1   1  13 26564.3 372.907
   1  -1  14 209.846 85.2765
   1   1  14 228.137 79.4464
  -1   1 -14 182.392 147.119
  -1  -1 -14 244.335 58.0562
   1  -1  14 90.4528 131.516
   1   1  14 238.765 105.753
  -1  -1 -14 402.956 143.408
  -1   1 -14 306.606 42.4154
  -1  -1 -14 346.861 87.7446
   1  -1  14 229.686 90.2067
  -1   1 -14 421.946 105.074
   1   1  14 191.219 79.3610
  -1   1 -14 155.738 93.4257
   1  -1  14 231.575 26.4776
  -1  -1 -14 278.584 46.2771
  -1   1 -14 376.732 37.5001
   1   1  14 307.461 58.4900
   1   1  15 6087.06 240.826
   1  -1  15 6372.27 256.590
  -1   1 -15 5212.99 349.853
  -1   1 -15 6033.93 145.674
  -1  -1 -15 5572.76 356.566
  -1  -1 -15 6154.28 191.520
  -1  -1 -15 6222.44 255.282
   1   1  15 6372.00 254.136
   1  -1  15 5899.40 256.358
  -1   1 -15 6261.93 286.976
   1  -1  15 6353.28 110.023
  -1   1 -15 6112.54 121.697
  -1  -1 -15 6049.62 154.701
   1   1  15 5768.52 190.574
   1   1  16 6447.02 261.686
   1  -1  16 5783.82 260.515
  -1   1 -16 6314.57 155.256
  -1  -1 -16 6283.73 371.409
  -1  -1 -16 6590.54 202.566
  -1   1 -16 6009.67 370.303
   1  -1  16 6035.04 270.556
   1   1  16 5934.71 259.138
  -1   1 -16 5929.23 294.369
   1   1  16 6439.10 88.4870
   1  -1  16 6362.65 113.835
  -1  -1 -16 6512.99 165.454
  -1   1 -16 6294.82 127.813
   1   1  16 6173.44 206.864
  -1   1 -17 1985.10 95.0555
  -1  -1 -17 2103.29 128.610
  -1   1 -17 1437.50 223.128
  -1  -1 -17 2056.71 260.203
   1   1  17 1902.63 178.542
   1  -1  17 1858.91 175.697
  -1   1 -17 1760.79 190.773
   1   1  17 2037.32 54.3162
   1  -1  17 1930.41 67.5092
  -1  -1 -17 2028.26 98.5264
  -1   1 -17 1834.63 75.9536
   1  -1  17 1917.78 180.621
   1   1  17 2192.89 185.962
  -1  -1 -18 7072.00 437.725
  -1  -1 -18 7279.45 221.069
  -1   1 -18 7182.21 176.440
  -1   1 -18 6508.02 423.572
   1  -1  18 7425.92 312.899
   1   1  18 7577.32 312.729
  -1  -1 -18 6906.77 346.884
  -1   1 -18 6637.04 332.129
   1   1  18 7721.28 105.099
   1  -1  18 7281.79 129.567
  -1   1 -18 7096.19 144.801
  -1  -1 -18 7125.47 182.099
   1  -1  18 7215.43 308.441
   1   1  18 7272.18 303.817
  -1   1 -19 8193.82 192.766
  -1   1 -19 8044.73 483.452
  -1  -1 -19 8532.14 240.916
  -1  -1 -19 7973.23 458.481
   1   1  19 8609.73 331.118
   1  -1  19 8478.34 348.162
  -1   1 -19 8756.45 387.137
  -1  -1 -19 7892.01 362.691
   1  -1  19 8772.08 145.717
   1   1  19 8719.23 114.793
  -1   1 -19 8399.28 161.786
  -1  -1 -19 8487.53 199.384
   1  -1  19 7959.96 329.416
   1   1  19 8716.88 335.807
  -1  -1 -20 3313.34 331.179
  -1  -1 -20 3099.14 156.532
  -1   1 -20 2669.33 314.585
  -1   1 -20 2917.49 124.055
   1  -1  20 2642.91 217.252
   1   1  20 2819.73 209.383
  -1   1 -20 2809.16 249.425
  -1  -1 -20 2797.48 243.913
   1  -1  20 2976.76 90.3316
   1   1  20 3055.02 73.4654
  -1  -1 -20 2966.05 125.078
  -1   1 -20 2909.90 101.471
   1  -1  20 3262.86 241.466
   1   1  20 2907.08 213.111
  -1  -1 -21 4896.90 194.556
  -1  -1 -21 4583.80 387.571
  -1   1 -21 4386.15 150.500
  -1   1 -21 4332.65 379.285
   1   1  21 4556.82 279.149
   1  -1  21 4278.55 262.191
  -1  -1 -21 3929.85 302.739
  -1   1 -21 4217.74 298.837
   1  -1  21 4824.69 112.565
   1   1  21 4717.87 91.4738
  -1   1 -21 4615.61 126.137
  -1  -1 -21 4691.05 157.405
   1  -1  21 4749.24 281.849
   1   1  21 4245.45 255.841
  -1   1 -22 903.753 78.6472
  -1   1 -22 1117.64 269.341
  -1  -1 -22 947.288 102.883
  -1  -1 -22 724.758 200.253
   1   1  22 935.608 169.910
   1  -1  22 794.475 154.851
  -1  -1 -22 736.356 170.675
  -1   1 -22 758.848 182.649
   1  -1  22 934.564 55.2632
   1   1  22 970.370 46.4539
  -1   1 -22 873.456 61.7777
  -1  -1 -22 861.829 74.8616
   1  -1  22 899.033 169.299
   1   1  22 1059.84 161.132
  -1   1 -23 1541.40 101.706
  -1   1 -23 1403.14 289.928
  -1  -1 -23 1185.41 227.035
  -1  -1 -23 1823.50 129.687
   1  -1  23 1595.11 188.886
   1   1  23 1787.35 194.585
  -1  -1 -23 1960.71 224.361
  -1   1 -23 1447.00 197.112
   1  -1  23 1799.42 74.7808
   1   1  23 1808.75 61.0066
  -1   1 -23 1608.90 80.0721
  -1  -1 -23 1681.01 98.2239
   1  -1  23 1621.89 192.513
   1   1  23 1707.51 192.098
  -1  -1 -24 4858.80 419.837
  -1   1 -24 4840.04 167.184
  -1   1 -24 4786.59 430.145
  -1  -1 -24 4975.55 202.149
   1   1  24 4815.69 291.513
   1  -1  24 5273.00 301.537
  -1  -1 -24 4573.23 325.531
  -1   1 -24 5408.53 352.281
   1   1  24 5177.01 102.537
   1  -1  24 5258.11 126.874
  -1  -1 -24 5060.97 169.580
  -1   1 -24 5130.97 141.612
   1   1  24 5027.69 291.604
   1  -1  24 5328.57 305.850
   1  -1  25 863.987 161.260
   1   1  25 743.877 147.792
  -1  -1 -25 630.969 84.8953
  -1  -1 -25 472.063 199.778
  -1   1 -25 871.076 82.7201
  -1   1 -25 872.139 220.392
   1   1  25 948.407 157.178
   1  -1  25 754.404 148.776
  -1   1 -25 656.812 172.568
  -1  -1 -25 722.705 155.822
   1  -1  25 935.473 59.9241
   1   1  25 797.973 45.0020
  -1  -1 -25 814.446 79.0741
  -1   1 -25 889.885 65.1294
  -1  -1 -26 456.214 80.8090
  -1   1 -26 477.134 224.737
  -1  -1 -26 347.219 201.098
  -1   1 -26 457.386 65.7194
   1  -1  26 376.069 123.277
   1   1  26 262.830 111.509
  -1   1 -26 476.591 155.800
  -1  -1 -26 335.232 138.647
   1  -1  26 493.495 45.6276
  -1  -1 -26 395.176 60.6955
   1  -1  26 441.727 132.782
   1   1  26 551.535 153.055
  -1  -1 -27 50.1651 58.1800
  -1   1 -27 259.156 231.865
  -1  -1 -27 173.534 196.379
   1  -1  27 73.9427 127.957
   1   1  27-67.3218 109.219
  -1  -1 -27 53.7017 121.866
  -1   1 -27-81.1995 142.315
   1  -1  27 39.4625 27.7547
   1   1  27-64.6672 122.125
   1  -1  27-142.511 141.952
  -1  -1 -27 57.4943 45.7864
  -1  -1 -28-187.121 192.551
  -1  -1 -28 146.591 68.1403
  -1   1 -28 349.639 221.248
   1   1  28-215.071 143.646
   1  -1  28 141.838 138.612
  -1   1 -28-8.20750 127.717
  -1  -1 -28 88.6922 145.092
   1  -1  28 50.0371 31.0542
   1  -1  28 118.208 135.613
   1   1  28 24.7123 120.662
  -1  -1 -28-12.7426 47.9056
  -1   1 -29-2.78067 142.535
  -1  -1 -29-65.6740 129.911
   1  -1  29-28.1365 135.916
   1   1  29-45.6784 127.381
  -1  -1 -29-180.172 210.582
  -1   1 -29 242.142 215.067
  -1  -1 -29 174.486 73.3745
   1  -1  29 112.326 144.887
   1   1  29-57.7606 125.121
  -1   1 -30 327.402 176.279
  -1  -1 -30 44.4132 142.679
   1   1  30 21.5203 128.417
   1  -1  30 187.405 137.345
  -1  -1 -30 119.326 224.819
  -1   1 -30 22.4697 241.433
   1  -1  30 26.1478 131.741
   1   1  30 352.590 159.721
  -1  -1 -31 148.207 160.677
  -1   1 -31 9.51845 138.132
   1  -1  31 221.368 161.722
   1   1  31 220.435 146.142
  -1  -1 -31 303.776 244.088
  -1   1 -31 318.724 271.325
   1   1  31 201.412 136.662
   1  -1  31 214.610 162.500
  -1   1 -32 275.636 163.139
  -1  -1 -32 31.9599 166.703
   1   1  32 337.091 143.889
   1  -1  32 355.485 165.476
  -1  -1 -32 230.253 216.930
  -1   1 -32 160.669 242.117
   1   1  32 101.514 131.165
   1  -1  32 258.533 154.178
  -1   1 -33 2952.20 333.796
  -1  -1 -33 2573.55 298.833
   1   1  33 3217.58 303.675
   1  -1  33 3051.40 291.653
  -1   1 -33 2777.76 428.639
  -1  -1 -33 2870.14 401.619
   1  -1  33 3384.43 294.417
   1   1  33 3038.92 302.873
  -1  -1 -34 226.657 185.035
  -1   1 -34 263.071 196.519
   1   1  34 67.7546 142.694
   1  -1  34 52.3181 144.318
  -1   1 -34 60.2203 241.364
  -1  -1 -34 244.889 239.391
   1   1  34 104.350 153.884
   1  -1  34 2.58774 164.190
  -1   1 -35 1707.11 280.419
  -1  -1 -35 1590.95 268.465
   1  -1  35 1879.75 259.203
   1   1  35 1890.99 254.155
   1   1  35 1738.90 254.351
   1  -1  35 1457.39 226.708
  -1   1 -35 1961.42 388.612
   1  -1  36 643.286 192.341
   1   1  36 756.709 207.427
  -1   1 -36 759.832 234.522
  -1  -1 -36 386.400 197.085
   1   1  37 3277.36 324.845
   1  -1  37 3393.93 330.698
  -1  -1 -37 2822.46 356.366
  -1   1 -37 3126.26 358.002
   1   1  38 42.4222 159.690
   1  -1  38 596.860 212.642
  -1  -1 -38 228.334 190.076
  -1   1 -38 407.147 209.223
   1  -1  39 2549.40 301.042
   1   1  39 2468.88 308.403
  -1  -1 -39 2583.66 342.957
  -1   1 -39 2467.42 336.628
   1  -1  40 1902.29 268.006
   1   1  40 2156.69 290.254
  -1  -1 -40 2191.91 318.587
  -1   1 -40 1696.79 318.893
   1  -1  41 197.201 181.614
   1   1  41-13.2207 177.272
  -1  -1 -41-234.617 198.100
  -1   1 -41 429.136 205.969
   1  -1  42-230.885 196.185
   1   1  42 243.860 172.100
  -1   1 -42 126.752 189.877
  -1  -1 -42-54.7534 201.994
   1  -1  43-97.4416 185.689
   1   1  43 201.182 201.778
  -1  -1 -43-109.143 238.329
  -1   1 -43 25.5996 205.238
   1  -1  44 1111.12 258.173
   1   1  44 1081.03 246.650
  -1  -1 -44 688.678 250.254
  -1   1 -44 765.559 271.354
   1   1  45-42.3247 191.847
   1  -1  45 276.770 210.803
  -1   1 -45-76.3719 200.420
  -1  -1 -45 107.855 187.711
   1  -1  46 28.9725 184.749
   1   1  46 3.73698 197.477
  -1  -1 -46-391.778 239.095
  -1   1 -46 74.6237 253.369
   1  -1  47 247.722 188.579
   1   1  47 288.393 224.967
  -1  -1 -47 47.0141 230.062
  -1   1 -47 131.595 208.321
   1   1  48 318.853 204.768
   1  -1  48 11.6960 208.332
  -1   1 -48 265.900 258.536
  -1  -1 -48 386.309 228.879
   1  -1  49 693.196 263.909
   1   1  49 776.644 272.374
  -1   1 -49 639.609 278.217
  -1  -1 -49 358.997 257.698
   1  -1  50 296.358 221.342
   1   1  50 191.247 213.176
  -1  -1 -50-255.646 242.094
  -1   1 -50-65.2033 236.462
   1  -1  51 135.976 200.439
   1   1  51 75.5909 212.282
  -1  -1 -51 243.984 250.713
  -1   1 -51 514.854 265.833
   1   1  52 322.321 245.542
   1  -1  52 114.049 208.462
  -1   1 -52-108.650 273.259
  -1  -1 -52 197.738 230.035
   1  -1  53 155.656 234.891
   1   1  53 97.8120 232.339
  -1   1 -53 353.608 287.497
  -1  -1 -53 204.163 269.929
   1   1  54 492.266 276.621
  -1   3  55 704.338 281.232
  -1   3  54 102.314 218.133
   1   3 -54 329.190 242.458
  -1  -3  53 405.023 247.782
  -1   3  53 529.445 282.650
   1   3 -53 684.652 313.627
   1  -3 -53 369.341 250.332
  -1   3  52 238.833 229.271
  -1  -3  52 325.671 223.074
   1  -3 -52 192.087 253.859
   1   3 -52 457.979 275.059
  -1  -3  51 343.132 252.535
  -1   3  51 348.668 210.416
   1   3 -51-105.988 225.287
   1  -3 -51 126.545 231.452
  -1   3  50 18.5508 188.284
  -1  -3  50 387.249 238.893
   1  -3 -50 133.071 265.204
   1   3 -50 71.2038 234.400
  -1  -3  49-66.2488 194.808
  -1   3  49-211.350 226.446
   1   3 -49-171.697 239.362
   1  -3 -49 156.006 234.719
  -1   3  48 214.708 188.560
  -1  -3  48 220.036 222.311
   1   3 -48 341.089 248.993
   1  -3 -48 113.104 204.564
  -1  -3  47 330.801 207.244
  -1   3  47 286.882 198.488
   1  -3 -47 502.930 236.300
   1   3 -47 281.249 201.053
  -1  -3  46 1343.19 287.593
  -1   3  46 1075.37 265.921
   1   3 -46 672.859 240.059
   1  -3 -46 427.557 240.722
  -1  -3  45 602.288 218.575
  -1   3  45 610.214 231.310
   1   3 -45 570.612 255.738
   1  -3 -45 645.806 253.263
  -1  -3  44 153.091 179.019
   1  -3 -44 55.0781 184.948
   1   3 -44-312.856 248.383
  -1   3  43-69.4645 180.985
  -1  -3  43 44.0924 187.724
   1   3 -43 233.537 206.953
   1  -3 -43 290.046 189.103
  -1   3  42 119.670 170.175
  -1  -3  42 78.8744 178.339
   1  -3 -42 185.581 180.647
   1   3 -42 223.666 186.151
  -1   3  41 893.417 226.989
  -1  -3  41 767.361 225.596
   1  -3 -41 583.901 227.031
   1   3 -41 544.436 225.170
  -1   3  40 246.177 166.328
  -1  -3  40 24.6026 165.964
   1   3 -40 287.601 205.873
   1  -3 -40 147.423 179.534
  -1   3  39 6.89871 178.313
  -1  -3  39 119.484 186.187
   1   3 -39 316.556 222.168
   1  -3 -39-102.101 184.135
  -1  -3  38 167.920 172.259
  -1   3  38 61.4380 153.808
   1  -3 -38 383.050 216.687
   1   3 -38 299.884 191.340
  -1  -3  37 624.679 200.456
  -1   3  37 435.159 169.927
   1   3 -37 532.119 214.433
   1  -3 -37 415.871 189.002
   1  -3 -36-20.9759 175.518
   1   3 -36 261.466 198.465
  -1   3  36 176.558 167.060
   1   3 -36-285.631 309.502
  -1   3  36 224.188 175.967
  -1  -3  36 152.684 161.778
   1   3 -35 503.633 193.455
   1  -3 -35 471.949 202.631
  -1   3  35 835.422 198.381
   1   3 -35-47.0931 270.665
  -1  -3  35 563.815 180.375
  -1   3  35 553.050 182.377
   1  -3 -34 219.786 174.934
   1   3 -34 262.871 177.870
  -1  -3  34 393.202 147.196
  -1   3  34 113.796 152.917
   1   3 -34 891.395 300.753
   1  -3 -34 437.725 224.171
  -1   3  34 351.780 182.572
  -1  -3  34 132.351 163.356
   1   3 -33 1410.88 247.874
   1  -3 -33 1727.60 254.105
  -1   3  33 1755.09 236.059
  -1  -3  33 1569.77 225.760
   1   3 -33 1504.14 332.421
   1  -3 -33 1085.95 278.036
  -1  -3  33 1566.16 240.366
  -1   3  33 1566.36 217.746
   1   3 -32 547.034 192.888
   1  -3 -32 818.547 199.411
  -1   3  32 495.377 159.140
  -1  -3  32 605.538 179.373
   1   3 -32 520.559 252.216
   1  -3 -32 598.321 239.034
  -1  -3  32 1055.38 198.500
  -1   3  32 688.090 173.825
   1  -3 -31 292.782 197.939
   1  -3 -31 263.151 95.2390
   1   3 -31 332.473 248.156
  -1  -3  31 160.704 139.820
  -1   3  31 207.868 148.753
   1   3 -31 223.617 146.629
   1  -3 -31 212.139 74.9116
  -1   3  31 227.654 135.352
  -1  -3  31 217.955 139.270
  -1  -3  30 979.072 210.337
  -1   3  30 683.931 165.921
   1  -3 -30 673.375 254.088
   1   3 -30 518.754 254.966
   1  -3 -30 668.036 114.870
  -1   3  30 873.657 189.322
  -1  -3  30 818.134 181.247
   1   3 -30 443.704 168.799
  -1  -3  30 602.252 63.5287
   1  -3 -30 712.498 92.9005
  -1   3  30 582.750 108.939
  -1   3  29 2929.66 250.624
  -1  -3  29 3364.79 277.944
   1   3 -29 3296.20 403.802
   1  -3 -29 2805.10 363.482
   1  -3 -29 2934.09 197.126
  -1   3  29 3086.12 260.249
  -1  -3  29 3239.20 272.584
   1   3 -29 2945.40 293.387
  -1  -3  29 3348.56 127.188
   1  -3 -29 2822.47 158.965
  -1   3  29 3063.74 199.371
  -1   3  28 143.980 117.119
  -1  -3  28 154.344 131.892
  -1   3  28-116.997 112.012
  -1  -3  28-14.9371 126.413
   1  -3 -28-36.7345 162.318
   1   3 -28 57.4365 205.942
   1  -3 -28-21.8638 64.4162
   1   3 -28-158.742 143.538
   1  -3 -28-92.1689 59.9993
  -1  -3  28-8.03973 37.0248
  -1   3  28-56.9395 72.7512
  -1  -3  27 92.9357 125.228
  -1   3  27 39.2221 109.083
   1  -3 -27 63.6532 70.1115
   1   3 -27 300.964 200.512
   1  -3 -27 126.756 149.309
  -1  -3  27 287.865 122.662
  -1   3  27 254.608 134.490
   1   3 -27 216.041 138.740
   1  -3 -27 107.704 50.6342
  -1  -3  27 95.2087 35.4102
  -1   3  27 95.1371 66.9177
  -1   3  26 2243.81 212.348
  -1  -3  26 2441.06 238.930
   1  -3 -26 2472.63 312.371
   1   3 -26 2133.28 334.610
   1  -3 -26 2136.72 162.265
  -1   3  26 2427.87 221.488
  -1  -3  26 2287.53 221.718
   1   3 -26 2062.28 247.152
  -1  -3  26 2355.05 103.100
   1  -3 -26 2157.91 136.788
  -1   3  26 2352.81 168.406
  -1   3  25 2111.13 200.320
  -1  -3  25 2129.72 213.784
   1   3 -25 2001.59 307.763
   1  -3 -25 2176.11 159.610
   1  -3 -25 2220.77 295.611
  -1   3  25 2181.87 211.429
  -1  -3  25 2369.03 225.367
   1   3 -25 2272.01 232.733
  -1  -3  25 2252.62 103.182
   1  -3 -25 2319.21 138.476
  -1   3  25 2224.91 161.591
  -1  -3  24 3160.62 246.224
  -1   3  24 3182.55 230.133
   1  -3 -24 3146.22 329.141
   1   3 -24 3020.14 94.8555
   1  -3 -24 3417.58 200.152
   1   3 -24 2958.01 341.378
  -1   3  24 2911.59 224.840
  -1  -3  24 3070.72 241.008
   1   3 -24 2846.51 258.644
  -1  -3  24 3219.27 115.817
   1  -3 -24 3192.69 157.904
  -1   3  24 3129.65 181.029
  -1   3  23 1638.65 176.416
  -1  -3  23 1637.13 193.105
   1   3 -23 1637.49 69.5424
   1  -3 -23 1596.37 139.861
   1  -3 -23 1362.02 239.212
   1   3 -23 1607.83 284.519
  -1  -3  23 1610.21 179.887
  -1   3  23 1807.42 187.054
   1   3 -23 1568.50 202.168
  -1  -3  23 1731.09 87.5282
   1  -3 -23 1719.51 119.115
  -1   3  23 1540.03 131.844
  -1   3  22 2597.93 205.713
  -1  -3  22 2722.24 236.417
   1   3 -22 2608.56 84.9941
   1   3 -22 2724.09 335.673
   1  -3 -22 2628.07 294.696
   1  -3 -22 2783.13 176.432
  -1   3  22 2739.60 214.182
  -1  -3  22 2803.03 222.413
   1   3 -22 2734.38 240.563
  -1  -3  22 2942.80 106.802
   1  -3 -22 2850.00 142.973
  -1   3  22 2496.70 165.252
  -1   3  21 708.892 147.775
  -1  -3  21 578.163 156.217
   1   3 -21 468.554 210.105
   1   3 -21 532.803 45.4670
   1  -3 -21 622.640 104.453
   1  -3 -21 468.745 203.074
  -1   3  21 532.370 136.760
  -1  -3  21 472.874 134.263
   1   3 -21 585.172 156.769
  -1  -3  21 619.197 56.6666
   1  -3 -21 632.250 81.8174
  -1   3  21 479.828 93.8466
  -1  -3  20 2329.69 208.458
  -1   3  20 2389.53 196.524
   1   3 -20 2355.58 52.6930
   1   3 -20 2246.26 72.5979
   1  -3 -20 2426.24 161.375
   1  -3 -20 2207.24 269.765
   1   3 -20 2089.08 285.964
  -1  -3  20 1938.33 193.272
  -1   3  20 2305.26 192.543
   1   3 -20 2409.97 236.799
  -1  -3  20 2386.44 94.8989
   1  -3 -20 2487.20 134.977
  -1   3  20 2207.69 151.808
  -1   3  19 2042.20 182.074
  -1  -3  19 1759.27 184.363
   1   3 -19 2026.37 66.5833
   1  -3 -19 2255.29 268.452
   1   3 -19 1723.20 282.395
   1   3 -19 1977.59 45.8102
   1  -3 -19 1916.32 145.623
  -1  -3  19 2167.60 201.882
  -1   3  19 2197.57 192.033
   1   3 -19 2203.40 231.896
  -1  -3  19 2127.94 89.4126
   1  -3 -19 2137.25 126.910
  -1   3  19 2061.05 148.672
  -1   3  18 1773.11 162.864
  -1  -3  18 1781.98 193.805
   1   3 -18 1610.13 263.330
   1   3 -18 1889.70 61.7953
   1  -3 -18 1638.05 238.187
   1  -3 -18 1876.75 144.454
   1   3 -18 1873.25 42.5117
  -1  -3  18 1676.45 186.369
  -1   3  18 1874.70 169.021
   1   3 -18 1906.67 194.523
  -1  -3  18 2033.50 86.4533
   1  -3 -18 1863.21 120.005
  -1   3  18 1742.26 139.922
  -1  -3  17 2278.42 200.406
  -1   3  17 2658.30 178.334
   1  -3 -17 1792.32 257.102
   1   3 -17 2348.54 280.584
  -1   3  17 2607.34 189.000
  -1  -3  17 2366.65 198.324
   1   3 -17 2279.45 215.256
  -1  -3  17 2456.61 91.4579
   1  -3 -17 2516.12 132.790
  -1   3  17 2315.22 152.555
  -1   3  16 4878.18 220.647
  -1  -3  16 4947.63 256.448
   1   3 -16 4787.54 341.990
   1  -3 -16 5057.42 332.596
  -1   3  16 4956.26 232.660
   1  -3 -16 4948.74 232.095
  -1  -3  16 5217.99 251.051
   1   3 -16 4857.72 273.670
  -1  -3  16 4846.92 120.300
   1  -3 -16 5094.93 176.278
  -1   3  16 4906.14 194.438
  -1   3  15 1244.86 123.377
  -1  -3  15 1523.25 152.442
  -1  -3  15 1511.19 215.078
   1  -3 -15 1460.49 181.044
   1   3 -15 1191.46 214.285
  -1  -3  15 1406.99 138.014
  -1   3  15 1375.09 135.993
   1  -3 -15 1460.63 135.666
   1   3 -15 1259.88 160.209
  -1  -3  15 1355.71 67.6851
   1  -3 -15 1551.80 103.042
  -1   3  15 1476.17 110.400
  -1  -3  14 154.636 82.9720
  -1   3  14 22.0182 70.4563
  -1  -3  14 32.1343 132.125
   1   3 -14-73.7836 143.229
  -1   3  14 187.683 80.1340
  -1  -3  14 112.150 83.9858
  -1   3  14 217.967 70.1254
   1  -3 -14 191.347 79.5725
   1   3 -14 225.809 106.327
  -1  -3  14 101.792 30.0182
   1  -3 -14 156.928 49.3751
  -1   3  14 263.882 65.8376
  -1   3  13 10618.1 275.777
  -1  -3  13 10302.6 311.031
   1   3 -13 9934.44 442.570
  -1  -3  13 11069.1 442.814
   1  -3 -13 10313.1 278.212
   1   3 -13 10143.1 318.086
  -1   3  13 9991.90 261.940
   1  -3 -13 10480.8 284.872
  -1   3  13 10452.4 283.302
  -1  -3  13 9743.04 295.013
   1   3 -13 10277.3 343.649
  -1  -3  13 10918.4 165.051
   1  -3 -13 11026.3 239.944
  -1   3  13 10616.7 252.883
  -1  -3  12 207.672 85.5987
  -1   3  12 127.824 60.2101
  -1  -3  12 115.793 136.478
   1   3 -12 82.4110 125.190
  -1   3  12 107.556 54.5426
  -1   3  12 198.306 79.1737
   1  -3 -12 128.517 60.9232
   1   3 -12 128.261 78.8419
   1  -3 -12 83.3030 60.5601
   1   3 -12 177.283 85.2514
  -1  -3  12 201.593 32.8653
  -1  -3  12 93.3990 71.3274
   1  -3 -12 178.559 47.8760
  -1   3  12 158.444 51.5934
  -1   3  11 1744.06 114.978
  -1  -3  11 1528.96 127.963
   1   3 -11 1448.62 198.611
  -1  -3  11 1435.97 180.327
   1   3 -11 1480.79 128.046
  -1  -3  11 1549.72 125.816
   1  -3 -11 2046.96 124.377
  -1   3  11 1956.24 124.161
  -1   3  11 1935.57 121.094
   1  -3 -11 1687.14 114.011
   1   3 -11 1503.32 143.848
  -1  -3  11 1493.57 64.1171
   1  -3 -11 1990.66 102.574
  -1   3  11 1857.00 105.033
  -1   3  10 11384.0 244.788
  -1  -3  10 11050.6 290.091
   1   3 -10 11176.1 416.483
  -1  -3  10 11335.7 400.651
  -1   3  10 11361.1 256.385
   1   3 -10 10198.9 279.607
   1  -3 -10 11140.7 261.995
   1  -3 -10 10708.0 248.974
  -1  -3  10 10872.1 285.398
  -1   3  10 11432.1 258.279
   1   3 -10 11338.1 316.755
  -1  -3  10 10723.4 156.024
   1  -3 -10 11973.0 229.922
  -1   3  10 11166.4 234.497
  -1  -3   9 30252.1 447.005
  -1   3   9 28054.4 362.604
  -1  -3   9 29832.6 620.609
   1   3  -9 28008.8 615.004
   1  -3  -9 27882.7 375.793
  -1   3   9 30169.1 402.401
   1   3  -9 28516.9 447.304
   1  -3  -9 28553.0 403.008
  -1   3   9 26878.8 374.859
   1   3  -9 28159.9 467.040
  -1  -3   9 28827.2 244.892
   1  -3  -9 29088.1 351.112
  -1   3   9 29104.2 356.951
  -1  -3   8 19615.7 345.555
  -1   3   8 20887.1 292.556
  -1  -3   8 20217.6 491.305
   1   3  -8 19661.8 498.073
   1  -3  -8 20531.5 330.284
  -1   3   8 20382.2 328.066
   1  -3  -8 19300.9 299.533
  -1   3   8 20347.8 307.860
   1   3  -8 18574.3 335.700
   1   3  -8 19909.5 376.881
  -1  -3   8 20199.3 200.372
   1  -3  -8 20631.0 286.710
  -1   3   8 19782.0 286.135
  -1   3   7 8651.41 180.532
  -1  -3   7 8290.52 229.000
  -1  -3   7 8687.96 327.785
   1   3  -7 8419.67 322.398
  -1   3   7 8479.94 190.657
   1  -3  -7 8216.89 201.872
   1  -3  -7 8019.68 185.034
   1   3  -7 8274.37 216.431
  -1   3   7 8284.96 206.892
   1   3  -7 9085.90 244.677
  -1  -3   7 8742.32 129.499
   1  -3  -7 7883.90 182.043
  -1   3   7 8048.25 181.238
  -1   3   6 64441.3 446.514
  -1  -3   6 65387.6 564.338
  -1  -3   6 62846.6 781.482
   1   3  -6 58929.1 760.266
   1  -3  -6 64295.4 532.680
  -1   3   6 64516.9 481.925
   1  -3  -6 61389.7 468.969
  -1   3   6 64405.7 533.638
   1   3  -6 62353.5 576.870
  -1  -3   6 62214.9 335.226
   1  -3  -6 66472.9 483.710
  -1   3   6 64208.7 469.741
  -1  -3   5 339.219 65.8868
  -1   3   5 353.837 50.5826
  -1  -3   5 540.476 129.906
   1   3  -5 576.123 119.559
   1  -3  -5 406.054 58.7443
  -1   3   5 418.446 68.7690
   1   3  -5 250.405 130.352
  -1   3   5 360.590 57.4510
  -1  -3   5 321.093 152.679
   1  -3  -5 319.505 58.6279
   1   3  -5 382.827 74.2137
  -1  -3   5 373.944 32.9288
   1  -3  -5 282.151 45.7513
  -1   3   5 346.353 50.1495
  -1   3   4 11179.2 184.211
   1  -3  -4 11153.0 213.492
   1   3  -4 10567.9 374.752
   1  -3  -4 11126.0 187.343
  -1  -3   4 9000.36 372.008
  -1   3   4 11165.3 216.202
   1   3  -4 11237.8 212.446
  -1   3   4 11059.8 183.558
  -1  -3   4 11009.2 134.686
   1  -3  -4 11410.2 193.490
   1   3  -4 10788.9 144.852
   1   3  -4 10778.2 289.663
  -1  -3   4 11334.4 142.517
  -1  -3   4 11376.4 301.897
   1   3  -3 558.995 103.399
  -1  -3   3 375.147 39.6128
   1   3  -3 402.845 40.4768
  -1  -3   3 485.703 96.4362
   1  -3  -3 373.122 62.4047
  -1  -3   3 313.567 126.338
   1  -3  -3 412.167 55.1031
  -1   3   3 425.294 54.2507
  -1   3   3 446.710 68.8602
   1   3  -3 415.745 123.354
  -1   3   3 336.091 46.4484
  -1  -3   3 372.336 30.8064
   1  -3  -3 311.407 43.1841
   1   3  -3 479.941 86.4898
   1   3  -2 1656.30 102.852
   1   3  -2 1252.68 65.7032
  -1  -3   2 1528.04 109.377
  -1  -3   2 1219.97 63.4686
   1   3  -2 1284.26 130.351
   1  -3  -2 1660.49 94.2790
   1  -3  -2 1296.99 82.1135
  -1   3   2 1463.99 80.2114
  -1   3   2 1785.16 97.4111
  -1  -3   2 1330.45 140.862
  -1   3   2 1637.14 73.7218
  -1  -3   2 1196.08 47.1194
   1  -3  -2 1335.72 66.7324
   1   3  -2 1271.14 100.898
   1   3  -1 51.3914 32.3089
  -1  -3   1-3.99053 31.1606
  -1  -3   1 34.0215 54.3230
   1   3  -1 10.7018 70.1200
   1  -3  -1 23.5843 50.8722
  -1   3   1 149.782 56.0361
  -1  -3   1 56.9921 70.9172
   1  -3  -1 51.9075 54.4432
   1   3  -1 135.450 49.6693
  -1   3   1 57.4883 48.3230
  -1   3   1 18.7245 31.7010
  -1  -3   1 13.0715 19.3412
   1  -3  -1 43.9376 28.4603
   1   3  -1 62.2153 48.2717
  -1  -3   0 70.4636 40.3181
   1  -3   0 131.756 66.4513
   1   3   0 4.85607 31.1805
  -1  -3   0 202.716 47.8934
  -1   3   0 126.711 63.9391
  -1  -3   0 37.1420 62.3991
  -1   3   0 110.784 57.7045
   1  -3   0 129.742 74.8877
   1   3   0 160.316 44.5915
   1   3   0 181.133 65.5563
  -1   3   0 75.8655 38.1375
  -1  -3   0 48.0815 17.3743
   1  -3   0 80.2706 19.6701
  -1  -3   0 61.5350 27.5783
   1   3   0 64.0411 47.0615
  -1   3  -1 292.986 77.4412
   1  -3   1 525.722 92.0317
   1   3   1 362.235 52.9103
  -1  -3  -1 430.784 53.3274
   1   3   1 546.747 71.7379
   1   3   1 420.872 53.0645
  -1   3  -1 379.942 98.0785
  -1  -3  -1 344.253 66.2414
  -1  -3  -1 359.661 49.7308
   1  -3   1 390.629 105.576
  -1   3  -1 420.246 56.2451
   1  -3   1 362.685 30.2934
  -1  -3  -1 380.027 41.5420
   1   3   1 369.895 51.5166
   1  -3   2 315.406 54.7242
  -1  -3  -2 269.833 53.4306
   1  -3   2 222.425 100.354
  -1   3  -2 206.448 94.4398
   1   3   2 265.163 48.4206
  -1   3  -2 296.289 106.248
  -1  -3  -2 369.933 69.5471
   1  -3   2 331.478 118.667
   1   3   2 269.285 64.1050
   1   3   2 274.072 49.0949
  -1  -3  -2 294.861 52.5671
  -1   3  -2 290.434 66.1904
   1  -3   2 285.459 28.3617
  -1  -3  -2 224.868 40.3973
   1   3   2 219.743 35.0723
   1   3   2 182.954 50.7082
   1  -3   3 963.376 77.1590
  -1   3  -3 886.008 135.456
   1  -3   3 976.020 141.029
  -1  -3  -3 806.517 73.4258
  -1   3  -3 785.971 146.080
  -1  -3  -3 789.233 77.8141
   1  -3   3 690.850 153.898
   1   3   3 923.284 69.9518
   1   3   3 859.380 75.4011
  -1  -3  -3 829.762 67.8510
  -1   3  -3 844.424 89.3795
   1  -3   3 738.022 42.0102
  -1  -3  -3 779.578 57.7936
   1   3   3 838.687 66.3046
   1   3   3 863.075 55.3249
   1  -3   4 21479.6 299.739
   1   3   4 21758.9 269.198
   1  -3   4 21463.5 470.046
  -1   3  -4 21978.1 466.706
  -1  -3  -4 21145.0 304.612
   1   3   4 21643.0 296.651
  -1   3  -4 21467.6 295.710
   1   3   4 21774.6 276.805
  -1  -3  -4 20589.1 295.747
  -1  -3  -4 21767.7 279.590
  -1   3  -4 22460.4 348.600
   1  -3   4 21219.3 179.788
  -1  -3  -4 21842.4 254.778
   1   3   4 22097.4 246.371
   1  -3   5 9163.79 212.146
   1   3   5 9584.45 192.226
  -1  -3  -5 9334.00 212.637
   1  -3   5 8928.49 337.131
  -1   3  -5 8940.71 335.492
   1  -3   5 8851.95 78.1860
  -1   3  -5 9462.70 215.259
   1   3   5 9846.79 201.988
   1   3   5 9999.68 213.305
  -1  -3  -5 9623.33 207.780
  -1  -3  -5 9475.27 195.186
  -1   3  -5 8858.28 243.839
   1  -3   5 9732.08 128.226
  -1  -3  -5 9267.86 177.785
   1   3   5 9687.74 177.360
   1  -3   6 236.899 74.4105
   1   3   6 202.007 58.6838
  -1  -3  -6 148.650 51.8103
   1  -3   6 99.0774 133.061
  -1   3  -6 225.274 133.336
  -1  -3  -6 173.452 58.1787
  -1  -3  -6 83.1999 51.8691
   1   3   6 134.086 51.5076
   1   3   6 267.795 69.8582
  -1   3  -6 257.234 73.0131
  -1   3  -6 200.827 92.2518
   1  -3   6 114.888 65.7341
   1  -3   6 176.196 30.2782
  -1  -3  -6 104.471 39.6982
   1   3   6 128.870 44.4244
   1  -3   7 11066.0 258.980
   1   3   7 10459.8 220.821
  -1  -3  -7 10304.8 235.849
  -1   3  -7 9929.53 382.038
   1  -3   7 10235.9 400.358
  -1  -3  -7 10367.4 235.770
  -1   3  -7 10531.3 258.984
   1   3   7 10320.9 235.845
   1  -3   7 10273.6 247.678
  -1  -3  -7 10472.6 225.060
   1   3   7 10543.3 220.269
  -1   3  -7 10810.2 294.452
   1  -3   7 10523.0 140.655
  -1  -3  -7 10306.5 195.390
   1   3   7 10576.3 201.546
   1   3   8 133.779 58.7579
   1  -3   8 153.374 81.4155
  -1   3  -8 53.2561 137.465
  -1  -3  -8 57.7895 53.3534
   1  -3   8 377.385 144.385
  -1  -3  -8 108.696 51.9005
  -1  -3  -8 182.134 61.3576
   1   3   8 202.828 57.7509
   1   3   8 91.0353 47.5680
  -1   3  -8 202.055 78.0083
   1  -3   8 134.121 73.0084
  -1   3  -8 146.098 91.0267
   1  -3   8 116.311 26.7017
  -1  -3  -8 159.387 46.9866
   1   3   8 171.156 48.6536
   1   3   9 45542.9 493.347
   1  -3   9 42759.4 543.012
   1  -3   9 44641.1 833.608
  -1   3  -9 41453.1 820.155
  -1  -3  -9 43729.2 508.720
   1   3   9 48952.4 505.091
  -1   3  -9 46138.4 560.568
  -1  -3  -9 45196.5 523.479
  -1  -3  -9 46354.9 507.541
   1   3   9 45533.2 522.389
   1  -3   9 43600.6 537.138
  -1   3  -9 43778.1 635.614
   1  -3   9 43762.5 297.012
  -1  -3  -9 46409.6 432.810
   1   3   9 45262.3 452.706
   1   3  10 74937.5 662.527
   1  -3  10 75761.5 747.840
  -1  -3 -10 73400.6 676.959
   1  -3  10 73205.4 1078.71
   1  -3  10 70009.6 710.154
  -1  -3 -10 76915.3 676.653
   1   3  10 74781.5 645.450
  -1  -3 -10 74391.8 692.904
   1   3  10 76917.0 706.050
  -1   3 -10 70060.5 725.085
  -1   3 -10 73169.4 839.221
   1  -3  10 75406.2 398.638
  -1  -3 -10 76204.3 572.883
   1   3  10 75700.8 605.828
   1  -3  11 3340.15 182.475
   1   3  11 3720.66 167.541
  -1   3 -11 3658.19 291.967
  -1  -3 -11 3588.68 246.158
   1  -3  11 3823.06 295.676
  -1  -3 -11 4222.91 176.178
  -1  -3 -11 3966.70 181.423
  -1  -3 -11 4186.10 174.728
   1  -3  11 3465.90 178.854
   1   3  11 3962.70 177.480
  -1   3 -11 2965.41 174.235
  -1   3 -11 3661.49 216.679
   1  -3  11 3582.50 94.4448
  -1  -3 -11 3933.74 139.854
   1   3  11 3934.90 149.959
   1   3  12 6883.04 226.472
   1  -3  12 6564.20 251.193
  -1   3 -12 6308.29 372.884
  -1  -3 -12 6282.15 314.561
  -1  -3 -12 7412.40 231.720
   1  -3  12 6820.87 379.374
   1   3  12 6920.18 240.275
  -1  -3 -12 7007.14 232.307
  -1  -3 -12 6969.73 237.202
   1  -3  12 7090.48 255.716
  -1   3 -12 6706.53 259.610
  -1   3 -12 6764.42 285.579
   1  -3  12 6661.83 128.661
  -1  -3 -12 6889.51 184.374
   1   3  12 7098.10 203.100
   1  -3  13 18180.2 418.007
   1   3  13 19901.6 390.064
  -1   3 -13 16508.2 590.484
   1  -3  13 18026.4 610.729
  -1  -3 -13 18634.7 534.983
  -1  -3 -13 18658.2 370.574
  -1  -3 -13 19218.0 377.054
  -1  -3 -13 19451.5 404.636
  -1   3 -13 16509.8 405.448
   1  -3  13 17445.2 407.055
   1   3  13 19353.0 401.833
  -1   3 -13 18112.5 465.642
   1  -3  13 18789.1 216.559
  -1  -3 -13 19464.6 312.314
   1   3  13 19749.3 344.683
   1   3  14 752.845 107.946
   1  -3  14 683.054 118.887
   1  -3  14 749.902 187.246
  -1  -3 -14 665.061 89.6455
  -1   3 -14 294.681 176.971
  -1  -3 -14 837.540 169.644
   1  -3  14 590.345 111.939
   1   3  14 707.694 112.707
  -1  -3 -14 677.008 105.276
  -1   3 -14 590.297 122.868
   1  -3  14 825.513 54.6226
  -1  -3 -14 799.231 73.5911
   1   3  14 861.924 87.5881
   1  -3  15 3520.52 208.623
   1   3  15 3677.71 193.403
  -1  -3 -15 3673.03 177.629
  -1  -3 -15 3223.95 268.043
  -1   3 -15 3592.06 316.481
   1   3  15 3501.66 203.245
   1  -3  15 3734.45 212.975
  -1   3 -15 3788.95 244.403
   1  -3  15 3560.26 103.599
  -1  -3 -15 3560.16 144.970
   1   3  15 3512.77 163.547
   1   3  16 14783.0 381.150
   1  -3  16 13159.2 400.288
  -1  -3 -16 13453.6 518.731
  -1   3 -16 13767.6 133.587
  -1  -3 -16 14671.6 344.478
  -1   3 -16 13652.9 593.955
   1   3  16 14870.7 390.826
   1  -3  16 13462.4 401.484
  -1   3 -16 13897.9 456.232
   1  -3  16 14752.0 205.480
  -1  -3 -16 14505.3 283.150
   1   3  16 14266.2 321.179
   1   3  17 2095.08 178.124
   1  -3  17 2003.93 197.043
  -1  -3 -17 2402.40 155.352
  -1  -3 -17 2155.54 241.911
  -1   3 -17 1508.19 260.714
  -1   3 -17 1935.96 59.2944
   1  -3  17 1904.87 184.132
   1   3  17 2165.64 188.008
  -1   3 -17 2073.53 220.407
   1  -3  17 2079.10 85.7654
  -1  -3 -17 2258.33 123.873
   1   3  17 2036.64 144.733
   1  -3  18 816.689 148.202
   1   3  18 1223.94 159.571
  -1   3 -18 1216.72 255.164
  -1   3 -18 1114.88 51.8446
  -1  -3 -18 1336.63 131.466
  -1  -3 -18 1001.31 210.831
   1   3  18 1251.74 168.936
   1  -3  18 1195.71 167.269
  -1   3 -18 882.905 169.779
   1  -3  18 1119.18 68.5091
  -1  -3 -18 1400.58 107.496
   1   3  18 1490.76 132.615
   1  -3  19 6856.67 320.198
   1   3  19 6907.24 293.909
  -1   3 -19 6677.50 114.008
  -1  -3 -19 5845.14 387.276
  -1  -3 -19 6557.67 247.968
  -1   3 -19 6674.58 467.487
   1  -3  19 6538.60 318.276
   1   3  19 6823.85 302.554
  -1   3 -19 6371.59 348.011
   1  -3  19 7129.22 153.928
  -1  -3 -19 6863.52 210.924
   1   3  19 6781.77 240.326
   1   3  20 2753.72 162.743
   1   3  20 2871.06 206.639
   1  -3  20 2457.61 217.455
  -1   3 -20 2407.78 325.872
  -1  -3 -20 2809.19 172.510
  -1   3 -20 2436.30 77.4951
  -1  -3 -20 2308.61 277.999
   1   3  20 2796.57 213.753
   1  -3  20 2737.29 220.663
  -1   3 -20 2395.75 240.418
   1  -3  20 2711.00 100.145
  -1  -3 -20 2666.22 139.991
  -1   3 -20 2458.30 61.1094
   1   3  21 5184.44 222.012
   1  -3  21 5396.16 297.196
   1   3  21 5360.59 271.673
  -1   3 -21 4340.10 397.717
  -1  -3 -21 5664.56 237.837
  -1   3 -21 4948.32 109.967
  -1  -3 -21 5694.31 400.986
   1  -3  21 5196.17 286.018
   1   3  21 5648.59 295.758
  -1   3 -21 4773.36 334.422
   1  -3  21 5486.30 138.907
  -1  -3 -21 5616.60 196.321
  -1   3 -21 4899.92 87.8147
   1   3  22 3662.07 244.065
   1  -3  22 3329.25 249.540
  -1  -3 -22 3244.06 315.905
  -1   3 -22 3336.36 361.153
  -1   3 -22 3255.32 93.2635
  -1  -3 -22 3635.40 196.207
   1   3  22 3781.91 249.769
   1  -3  22 3412.60 249.676
  -1   3 -22 3638.67 284.348
   1  -3  22 3721.46 116.519
  -1  -3 -22 3464.16 158.976
   1   3  22 3286.87 184.627
   1   3  23 14259.4 451.726
   1  -3  23 14471.0 482.709
  -1   3 -23 12857.6 669.876
  -1  -3 -23 13965.3 374.948
  -1   3 -23 13029.4 187.163
  -1  -3 -23 12558.2 602.104
   1  -3  23 14508.8 481.817
   1   3  23 14362.3 466.776
  -1   3 -23 14091.2 540.407
   1  -3  23 13972.7 228.769
  -1  -3 -23 13762.1 310.748
   1   3  23 13545.6 365.001
   1  -3  24 9257.23 397.221
   1   3  24 9096.00 374.102
  -1  -3 -24 8913.06 306.274
  -1  -3 -24 8594.77 527.124
  -1   3 -24 8266.31 566.860
  -1   3 -24 8073.62 154.364
   1   3  24 8949.08 382.162
   1  -3  24 8953.35 386.120
  -1   3 -24 8221.18 429.903
   1  -3  24 9007.78 186.438
  -1  -3 -24 8923.63 252.012
   1   3  24 8443.59 296.365
   1   3  25 616.295 143.278
   1  -3  25 429.432 154.321
  -1  -3 -25 625.571 103.678
  -1   3 -25 286.125 223.661
  -1  -3 -25 657.101 234.460
   1   3  25 570.076 142.499
   1  -3  25 765.885 164.764
  -1   3 -25 354.210 156.197
   1  -3  25 532.381 56.8432
  -1  -3 -25 553.405 77.0775
   1   3  25 508.174 99.6590
   1  -3  26 853.968 165.690
   1   3  26 714.025 145.344
  -1   3 -26 933.578 244.446
  -1  -3 -26 877.855 114.387
  -1  -3 -26 786.225 224.736
   1   3  26 919.330 160.102
   1  -3  26 811.831 164.102
  -1   3 -26 691.622 179.535
   1  -3  26 1000.92 68.0455
  -1  -3 -26 740.547 84.7953
   1   3  26 883.276 117.183
   1   3  27 96.2894 117.897
   1  -3  27 116.312 119.424
  -1  -3 -27 132.797 70.7405
  -1  -3 -27 259.768 191.743
  -1   3 -27 121.233 206.389
   1   3  27 258.243 129.288
   1  -3  27-23.1020 122.205
  -1   3 -27 216.823 159.756
   1  -3  27 142.010 39.9088
  -1  -3 -27 141.950 62.7614
   1   3  27 45.7634 64.9716
  -1  -3 -28 1.28462 69.2891
  -1   3 -28-35.6880 246.362
  -1  -3 -28-44.6244 179.011
   1   3  28 191.801 120.456
   1  -3  28-51.3456 129.969
  -1   3 -28-120.800 150.920
   1  -3  28 43.9723 35.2505
  -1  -3 -28 13.7355 55.9490
   1   3  28 54.2591 120.005
   1  -3  28 55.6040 130.496
  -1  -3 -29 489.961 100.443
  -1   3 -29 453.168 246.712
  -1  -3 -29 254.163 185.410
   1  -3  29 239.038 141.031
   1   3  29 376.177 134.661
  -1   3 -29 283.047 154.993
  -1  -3 -29 330.399 156.003
   1  -3  29 453.706 55.9788
  -1  -3 -29 397.489 79.4206
   1  -3  29 315.201 140.508
   1   3  29 351.064 139.434
  -1  -3 -30 278.061 91.2490
  -1   3 -30 329.272 242.294
  -1  -3 -30 280.753 212.478
   1   3  30 439.442 164.573
   1  -3  30 296.852 145.062
  -1   3 -30 277.177 143.445
  -1  -3 -30 191.692 135.825
   1  -3  30 392.334 56.9123
  -1  -3 -30 316.508 77.3420
   1   3  30 473.132 161.046
   1  -3  30 357.540 156.582
   1  -3  31 466.428 167.845
   1   3  31 266.057 157.214
  -1   3 -31 261.345 227.429
  -1  -3 -31 372.729 258.165
  -1  -3 -31 290.382 95.1316
  -1  -3 -31 165.982 179.212
  -1   3 -31 256.616 148.922
  -1  -3 -31 283.693 75.2199
   1  -3  31 388.459 167.194
   1   3  31 543.295 177.445
  -1   3 -32-117.107 179.714
  -1  -3 -32 174.815 160.897
  -1  -3 -32-49.9473 214.388
  -1   3 -32 66.3218 237.481
   1   3  32-38.0646 139.626
   1  -3  32 331.803 181.185
   1   3  32 98.5160 146.192
   1  -3  32 21.8361 150.868
  -1  -3 -33 1542.19 265.903
  -1   3 -33 865.472 216.220
  -1  -3 -33 1508.10 341.371
  -1   3 -33 1444.63 362.954
   1  -3  33 1623.62 243.072
   1   3  33 1763.02 225.737
   1   3  33 1178.47 194.067
   1  -3  33 1491.35 223.054
  -1   3 -34 75.4802 184.586
  -1  -3 -34-35.8736 149.317
  -1   3 -34 253.967 316.903
  -1  -3 -34-11.9959 239.442
   1   3  34-43.8744 146.114
   1  -3  34 271.074 166.616
   1  -3  34 217.783 168.830
   1   3  34-125.233 156.971
  -1   3 -35 256.009 176.319
  -1  -3 -35 33.7332 158.751
  -1   3 -35 386.281 309.691
   1   3  35 68.4467 151.625
   1   3  35-13.6099 151.978
   1  -3  35 42.7176 166.448
   1   3  36 1191.59 227.492
   1  -3  36 1130.20 232.734
  -1  -3 -36 1004.61 231.646
  -1   3 -36 1189.69 277.565
   1  -3  37 941.059 217.424
   1   3  37 1238.70 225.517
  -1  -3 -37 973.415 254.695
  -1   3 -37 966.250 252.318
   1   3  38 2049.31 261.152
   1  -3  38 2652.10 316.588
  -1  -3 -38 2554.53 346.518
  -1   3 -38 2358.05 329.844
   1  -3  39 1611.41 260.676
   1   3  39 1007.78 231.372
  -1  -3 -39 1038.65 248.824
  -1   3 -39 1453.08 269.582
   1   3  40-10.8946 163.926
   1  -3  40-132.908 173.914
  -1   3 -40 331.121 214.345
  -1  -3 -40 59.0875 207.274
   1   3  41-122.953 180.551
   1  -3  41 167.877 182.480
  -1   3 -41 265.661 210.142
  -1  -3 -41 26.1406 191.005
   1  -3  42 608.060 215.298
   1   3  42 217.176 174.279
  -1   3 -42 470.302 202.968
  -1  -3 -42 738.023 257.388
   1   3  43 397.950 210.642
   1  -3  43-36.3843 194.711
  -1   3 -43 88.9015 183.743
  -1  -3 -43 324.959 226.512
   1   3  44-9.65294 197.444
   1  -3  44-20.5244 183.555
  -1   3 -44-224.042 195.776
  -1  -3 -44 142.328 198.322
   1  -3  45 218.084 210.093
   1   3  45 243.377 224.551
  -1   3 -45 47.9908 221.312
  -1  -3 -45-33.3243 217.760
   1   3  46 64.7277 214.326
   1  -3  46-100.306 185.960
  -1  -3 -46-200.675 214.233
  -1   3 -46 356.334 236.062
   1  -3  47-4.07912 193.693
   1   3  47-77.8253 200.920
  -1   3 -47 46.8993 209.771
  -1  -3 -47 227.190 217.871
   1  -3  48 193.255 208.991
   1   3  48-466.396 224.309
  -1   3 -48 294.352 223.100
  -1  -3 -48-199.695 219.947
   1   3  49 311.626 224.466
   1  -3  49 0.46036 185.696
  -1  -3 -49 357.531 255.283
  -1   3 -49 868.233 307.906
   1  -3  50 700.539 254.980
   1   3  50 250.698 230.140
  -1  -3 -50 368.081 244.190
  -1   3 -50 662.181 300.359
   1   3  51-207.520 229.158
   1  -3  51-177.315 199.934
  -1  -3 -51 345.757 282.304
  -1   3 -51-152.640 255.752
   1   3  52 118.990 206.830
   1  -3  52 618.418 256.977
  -1  -3 -52-74.1587 235.998
  -1   3 -52 274.901 269.503
   1   3  53 399.481 248.778
   1  -3  53 26.9547 215.664
  -1   3 -53 555.673 287.629
   1   3  54 2242.16 371.269
  -1   5  54-72.9863 224.306
   1   5 -54 339.545 271.064
  -1   5  53 652.439 252.991
   1   5 -53 980.036 325.084
  -1  -5  52 302.931 209.786
  -1   5  52 499.396 237.980
   1  -5 -52 457.456 263.225
   1   5 -52 290.941 248.236
  -1  -5  51-161.500 210.098
  -1   5  51-53.7726 221.794
   1   5 -51 102.604 228.163
   1  -5 -51 672.785 323.339
  -1  -5  50 593.167 261.281
  -1   5  50 665.628 245.329
   1   5 -50 457.095 287.816
   1  -5 -50 892.217 312.984
  -1  -5  49-330.618 227.033
  -1   5  49 348.474 230.352
   1  -5 -49 347.499 253.247
   1   5 -49 2.26760 220.130
  -1  -5  48-321.162 209.878
  -1   5  48 31.2861 199.146
   1  -5 -48-184.608 231.941
   1   5 -48 62.2911 248.227
  -1  -5  47 306.459 218.495
  -1   5  47 24.1241 195.022
   1  -5 -47 246.054 229.732
   1   5 -47 84.3549 227.801
  -1  -5  46 588.523 255.446
  -1   5  46 141.261 199.993
   1   5 -46 154.360 203.933
   1  -5 -46 232.152 221.415
  -1  -5  45 193.279 196.828
  -1   5  45 17.6822 179.341
   1   5 -45-77.2601 218.718
  -1   5  44 173.349 192.089
  -1  -5  44 34.4955 214.064
   1   5 -44-142.984 209.002
   1  -5 -44 272.460 227.103
  -1   5  43 1139.25 258.764
  -1  -5  43 1083.45 240.290
   1  -5 -43 1064.20 271.943
   1   5 -43 1258.71 302.445
  -1   5  42 968.877 221.624
  -1  -5  42 759.946 218.023
   1  -5 -42 615.503 226.650
   1   5 -42 519.254 262.944
  -1  -5  41 343.471 193.838
  -1   5  41-35.6103 186.063
   1  -5 -41-13.8072 196.601
   1   5 -41-111.095 206.496
  -1  -5  40 164.031 206.884
  -1   5  40 178.799 176.470
   1  -5 -40 20.5133 169.086
   1   5 -40 125.315 184.060
  -1   5  39 422.863 196.889
  -1  -5  39 871.067 221.182
   1  -5 -39 423.691 199.758
   1   5 -39 511.752 217.511
  -1  -5  38 154.897 165.533
  -1   5  38-83.7155 154.251
   1   5 -38 351.192 216.666
   1  -5 -38 33.9783 165.690
  -1   5  37 2108.05 262.355
  -1  -5  37 2300.78 296.703
   1   5 -37 2013.57 307.902
   1   5 -36 8.71309 181.481
  -1   5  36 166.407 101.941
  -1   5  36-97.3515 154.160
  -1  -5  36 56.6566 149.728
  -1   5  36-159.816 175.353
  -1   5  35 112.423 149.759
   1   5 -35-143.391 264.579
   1   5 -35 177.844 162.766
  -1   5  35 57.3818 85.5434
  -1  -5  35-121.657 150.226
  -1   5  35 6.71835 148.301
  -1  -5  34 146.282 157.118
  -1   5  34-129.448 156.794
   1   5 -34-342.971 316.687
  -1   5  34 142.867 165.126
   1   5 -34 254.876 169.543
   1  -5 -34-22.6529 68.6111
  -1   5  34 104.741 106.064
  -1   5  33 8.13537 144.561
  -1  -5  33-9.40726 170.985
   1  -5 -33-197.482 260.058
   1   5 -33-123.733 273.042
   1  -5 -33 76.0290 95.7151
  -1   5  33 339.426 159.030
   1   5 -33-59.4505 184.104
  -1  -5  33-27.9634 149.421
  -1  -5  33 54.4931 52.5714
   1  -5 -33 10.5555 68.6732
  -1   5  33-84.5277 102.868
  -1   5  32 3236.42 279.011
  -1  -5  32 2705.27 301.850
   1  -5 -32 2954.68 231.146
   1   5 -32 3046.72 441.232
   1  -5 -32 2632.03 408.927
  -1   5  32 3394.87 299.941
  -1  -5  32 3155.82 291.055
   1   5 -32 3000.67 324.283
  -1  -5  32 3423.39 151.516
   1  -5 -32 3124.77 193.088
  -1   5  32 2681.02 217.696
  -1   5  31 198.819 139.950
  -1  -5  31 86.1526 145.007
   1   5 -31 78.7576 234.370
   1  -5 -31 200.030 192.298
   1  -5 -31 264.441 93.2095
  -1   5  31 335.619 138.193
   1   5 -31 310.585 170.836
  -1  -5  31 390.339 162.259
  -1  -5  31 280.309 60.7147
   1  -5 -31 184.032 76.2607
  -1   5  31 344.738 100.136
  -1   5  30 3045.07 270.711
  -1  -5  30 2993.15 280.908
   1   5 -30 2698.91 412.382
   1  -5 -30 2743.09 392.626
   1  -5 -30 2913.59 219.746
  -1   5  30 2868.90 268.184
  -1  -5  30 3320.41 280.915
   1   5 -30 3239.59 318.434
  -1  -5  30 3086.03 138.732
   1  -5 -30 3046.64 190.101
  -1   5  30 2851.85 212.220
  -1   5  29 167.598 132.392
  -1  -5  29-187.422 165.795
   1   5 -29 14.4317 234.609
   1  -5 -29 53.9462 171.193
   1  -5 -29 17.8703 77.5535
  -1   5  29-13.1193 134.507
   1   5 -29-124.254 158.523
  -1  -5  29 6.45086 42.0316
  -1  -5  29 100.387 147.070
   1  -5 -29 13.9754 62.0395
  -1   5  29-102.346 81.2912
  -1  -5  28 823.721 181.943
  -1   5  28 1140.98 184.764
   1  -5 -28 818.697 228.557
   1   5 -28 874.127 265.643
   1  -5 -28 1045.96 146.995
  -1  -5  28 1016.62 189.164
  -1   5  28 1107.05 191.487
   1   5 -28 947.655 210.530
  -1  -5  28 1011.12 83.2725
   1  -5 -28 1008.71 115.370
  -1   5  28 865.030 121.847
  -1  -5  27 45.2417 119.095
  -1   5  27 125.904 104.769
   1  -5 -27 274.567 169.741
   1   5 -27 101.955 200.364
   1  -5 -27 114.973 81.4582
  -1   5  27 118.641 116.373
   1   5 -27 202.451 135.777
  -1  -5  27 349.464 133.959
  -1  -5  27 148.153 45.5499
   1  -5 -27 160.099 68.3948
  -1   5  27 213.552 83.9303
  -1   5  26 48.1590 111.330
  -1  -5  26-5.04749 112.987
   1   5 -26 36.2518 204.448
   1  -5 -26 167.159 162.276
   1  -5 -26 128.212 86.9551
  -1   5  26 139.007 134.325
   1   5 -26 67.5404 135.743
  -1  -5  26 29.4269 38.5144
  -1  -5  26 67.1572 115.295
   1  -5 -26-28.8134 53.9321
  -1   5  26-30.1520 73.5958
  -1   5  25 182.015 116.362
  -1  -5  25 126.882 128.443
   1   5 -25 116.177 191.809
   1  -5 -25 137.468 82.8673
   1  -5 -25 3.71718 150.240
  -1   5  25 44.0351 108.329
   1   5 -25 26.3515 123.287
  -1  -5  25 195.002 121.978
  -1  -5  25 78.7185 41.6819
   1  -5 -25 166.186 64.9976
  -1   5  25 92.4553 72.7745
  -1  -5  24 7065.80 357.085
  -1   5  24 7543.14 330.084
   1  -5 -24 7105.84 462.124
   1   5 -24 6357.42 493.781
   1  -5 -24 7064.18 306.258
  -1  -5  24 7394.92 352.975
  -1   5  24 7613.60 341.324
   1   5 -24 7206.50 400.838
  -1  -5  24 7525.69 194.590
   1  -5 -24 7294.02 257.298
  -1   5  24 7079.17 284.893
  -1  -5  23 444.064 150.976
  -1   5  23 300.864 117.642
   1  -5 -23 115.291 151.457
   1  -5 -23 374.561 99.5011
   1   5 -23 176.408 192.357
  -1   5  23 221.992 104.516
   1   5 -23 118.658 150.379
  -1  -5  23 113.055 42.6575
  -1  -5  23 174.839 118.027
   1  -5 -23 221.568 68.1345
  -1   5  23 99.0687 70.4455
  -1  -5  22 4608.70 285.465
  -1   5  22 4335.38 247.858
   1   5 -22 4271.50 413.382
   1  -5 -22 4184.16 364.356
   1  -5 -22 4454.13 245.331
  -1   5  22 4449.70 265.825
  -1  -5  22 4032.18 274.673
   1   5 -22 3971.39 295.934
  -1  -5  22 4645.28 149.900
   1  -5 -22 4575.66 204.678
  -1   5  22 4402.70 225.589
  -1   5  21 3067.02 210.135
  -1  -5  21 2517.66 231.743
   1   5 -21 2922.81 350.375
   1  -5 -21 2693.62 290.411
   1  -5 -21 2657.70 188.344
  -1   5  21 2607.83 205.740
  -1  -5  21 2658.52 231.065
   1   5 -21 2810.63 255.540
  -1  -5  21 2706.70 115.607
   1  -5 -21 2964.98 168.150
  -1   5  21 2521.33 173.264
  -1   5  20 170.674 107.116
  -1  -5  20 90.5583 130.140
   1  -5 -20 288.843 171.806
   1   5 -20 425.160 221.746
   1  -5 -20 258.921 83.2461
  -1   5  20 271.110 114.532
   1   5 -20 265.272 138.646
  -1  -5  20 231.365 49.0993
  -1  -5  20 146.014 110.033
   1  -5 -20 211.783 68.2082
  -1   5  20 278.928 82.2126
  -1  -5  19 12276.0 425.206
  -1   5  19 12772.2 375.906
   1   5 -19 12457.1 621.587
   1  -5 -19 13793.7 397.478
  -1   5  19 13115.7 397.537
  -1  -5  19 13406.1 426.175
  -1   5  19 13497.0 385.695
   1   5 -19 12464.0 471.806
  -1  -5  19 12742.6 231.031
   1  -5 -19 13262.9 326.436
  -1   5  19 13292.2 352.599
  -1   5  18 330.037 111.655
  -1  -5  18 331.392 135.476
   1   5 -18 566.003 253.607
   1  -5 -18 276.189 84.1292
  -1   5  18 230.980 91.0781
  -1   5  18 383.760 124.329
   1   5 -18 541.085 167.656
  -1  -5  18 295.034 47.2522
  -1  -5  18 413.993 124.817
   1  -5 -18 271.604 70.2063
  -1   5  18 204.207 72.1549
  -1  -5  17 143.353 119.522
  -1   5  17 312.472 114.378
   1   5 -17 335.609 234.962
  -1   5  17 223.433 110.028
  -1   5  17 315.733 96.4579
   1   5 -17 169.740 153.615
  -1  -5  17 191.193 45.5790
  -1  -5  17 296.494 127.535
   1  -5 -17 117.318 59.6502
  -1   5  17 136.631 67.5368
  -1   5  16 284.446 115.794
  -1  -5  16 76.3678 123.100
   1   5 -16 249.666 206.693
  -1   5  16 186.391 119.279
  -1   5  16 187.962 93.4813
   1   5 -16 326.256 137.101
  -1  -5  16 134.096 40.7663
   1  -5 -16 150.850 61.8767
  -1   5  16 199.987 85.2547
  -1  -5  15 9508.95 347.670
  -1   5  15 10260.2 305.098
   1   5 -15 9122.12 496.468
  -1   5  15 10528.8 314.192
  -1   5  15 10604.5 326.562
   1  -5 -15 9901.52 310.139
   1   5 -15 9959.14 371.988
  -1  -5  15 10204.4 194.524
   1  -5 -15 10657.0 278.048
  -1   5  15 10387.4 289.378
  -1   5  14 3612.28 186.231
  -1  -5  14 3789.66 224.300
  -1  -5  14 3443.94 317.928
   1   5 -14 3480.45 324.593
   1  -5 -14 3475.70 187.518
  -1   5  14 3544.90 186.677
  -1   5  14 3494.47 189.526
   1   5 -14 2669.76 393.143
   1   5 -14 3816.49 245.042
  -1  -5  14 3533.88 117.479
   1  -5 -14 3511.01 166.138
  -1   5  14 3499.79 166.994
  -1  -5  13 5803.57 261.205
  -1   5  13 6553.20 224.932
   1   5 -13 5073.09 359.656
  -1  -5  13 6131.25 379.354
   1  -5 -13 6385.95 232.669
  -1   5  13 6675.39 248.196
  -1   5  13 6559.30 233.264
   1   5 -13 5684.85 275.795
  -1  -5  13 6097.00 148.182
   1  -5 -13 6564.55 214.736
  -1   5  13 6379.73 216.427
  -1   5  12 4384.27 178.271
  -1  -5  12 4601.15 218.977
   1   5 -12 3884.61 304.545
  -1  -5  12 4523.74 323.937
  -1   5  12 4482.48 192.948
   1   5 -12 3552.64 405.678
  -1   5  12 4490.78 202.038
   1  -5 -12 4418.36 188.681
   1   5 -12 4287.61 229.798
  -1  -5  12 4240.03 119.658
   1  -5 -12 4568.26 175.453
  -1   5  12 4580.57 177.497
  -1  -5  11 28802.9 522.062
  -1   5  11 28753.2 419.791
   1   5 -11 27060.7 715.600
  -1  -5  11 29476.6 737.494
   1   5 -11 28674.1 508.369
   1  -5 -11 27340.9 438.715
   1  -5 -11 28637.5 477.308
  -1   5  11 28796.0 448.509
  -1   5  11 30041.2 484.671
   1   5 -11 29360.4 545.662
  -1  -5  11 28595.2 302.524
   1  -5 -11 28043.0 422.885
  -1   5  11 29443.9 428.374
  -1   5  10 34157.7 437.844
  -1  -5  10 36527.7 550.155
   1   5 -10 33131.0 754.328
  -1  -5  10 35064.9 226.296
  -1  -5  10 33567.5 765.129
  -1   5  10 33351.0 464.419
   1   5 -10 29321.1 905.215
  -1   5  10 37664.7 528.540
   1  -5 -10 33913.0 469.385
   1  -5 -10 34670.7 508.208
   1   5 -10 34723.7 535.461
   1   5 -10 33986.0 558.767
  -1  -5  10 33593.5 318.961
   1  -5 -10 36130.7 462.483
  -1   5  10 34978.2 450.544
  -1   5   9 72646.0 617.734
  -1  -5   9 70342.0 745.388
   1   5  -9 66833.4 1015.01
  -1  -5   9 67061.6 1049.18
  -1  -5   9 70680.0 367.128
  -1   5   9 71605.5 659.859
   1  -5  -9 72435.7 715.596
  -1   5   9 74884.6 726.553
   1   5  -9 72662.0 742.229
   1  -5  -9 70828.9 654.238
   1   5  -9 69040.0 759.348
  -1  -5   9 71050.8 450.996
   1  -5  -9 73543.7 648.667
  -1   5   9 73898.8 640.034
  -1  -5   8 174.911 66.1463
  -1   5   8 235.882 57.5054
  -1  -5   8 209.687 126.610
  -1  -5   8 229.032 34.8543
   1   5  -8 217.755 127.652
   1   5  -8 48.5237 159.375
  -1  -5   8 148.629 172.768
  -1   5   8 309.085 63.5243
  -1   5   8 387.028 79.3145
   1  -5  -8 324.190 67.1746
   1  -5  -8 339.170 77.1276
   1   5  -8 264.239 86.0388
   1  -5  -8 284.691 22.4536
  -1  -5   8 292.474 41.5850
   1  -5  -8 384.838 66.0978
  -1   5   8 247.750 55.5663
  -1  -5   7 6298.42 221.581
  -1   5   7 7627.04 187.008
   1   5  -7 5888.34 293.137
  -1  -5   7 6425.32 134.424
  -1  -5   7 5483.25 299.561
  -1  -5   7 4563.72 385.548
   1  -5  -7 7188.14 222.933
  -1   5   7 7069.92 200.007
   1   5  -7 5841.19 384.238
  -1   5   7 7689.46 229.272
   1  -5  -7 7107.41 205.034
   1   5  -7 6413.38 219.958
   1  -5  -7 7511.93 96.3623
  -1  -5   7 6832.14 137.711
   1  -5  -7 7526.53 202.019
  -1   5   7 7737.11 200.036
   1   5  -6 1660.51 169.442
  -1  -5   6 1810.76 188.748
  -1  -5   6 1810.34 82.4068
   1  -5  -6 1610.01 104.213
   1  -5  -6 1530.89 111.848
   1   5  -6 2037.23 240.342
  -1  -5   6 1186.96 200.348
  -1   5   6 1633.61 115.129
  -1   5   6 1658.81 103.235
   1   5  -6 1812.31 123.653
  -1  -5   6 1808.67 72.2139
   1  -5  -6 1888.85 51.6882
  -1  -5   6 1770.61 65.4255
   1  -5  -6 1703.10 103.834
  -1   5   6 1815.83 100.965
  -1   5   6 1727.04 95.1597
   1   5  -6 1618.18 162.590
   1   5  -5 10297.9 323.568
  -1  -5   5 10301.6 190.956
  -1  -5   5 10132.9 352.649
  -1   5   5 9930.83 227.872
  -1   5   5 10229.3 260.067
   1   5  -5 10054.4 428.659
   1  -5  -5 9543.42 236.793
  -1  -5   5 8416.52 420.595
   1  -5  -5 9082.35 245.389
  -1   5   5 9467.28 213.839
   1   5  -5 10356.9 240.512
   1  -5  -5 9805.55 119.928
  -1  -5   5 9435.15 159.633
   1  -5  -5 9747.42 218.735
  -1  -5   5 10200.2 157.174
   1   5  -5 9181.35 320.095
  -1   5   5 9907.09 202.131
  -1  -5   4 468.981 56.0880
  -1  -5   4 468.019 119.289
   1   5  -4 465.867 103.398
  -1   5   4 455.833 76.5469
   1   5  -4 472.332 158.544
  -1   5   4 399.991 72.6696
   1  -5  -4 491.268 84.0503
  -1  -5   4 400.163 150.549
   1  -5  -4 477.902 76.7313
  -1   5   4 442.569 59.6099
   1   5  -4 419.613 68.5128
   1  -5  -4 491.401 33.1426
  -1  -5   4 507.702 42.9901
   1  -5  -4 344.324 58.3759
  -1  -5   4 507.840 44.4362
  -1   5   4 418.022 57.5059
   1   5  -4 420.800 102.103
   1   5  -3 1491.94 128.190
  -1  -5   3 1309.80 139.385
  -1  -5   3 1388.21 84.7562
   1   5  -3 1541.67 180.178
  -1   5   3 1462.18 109.692
   1  -5  -3 1406.24 111.694
  -1   5   3 1562.93 105.010
   1  -5  -3 1390.61 111.093
  -1  -5   3 1334.76 190.943
  -1   5   3 1539.18 89.6075
   1   5  -3 1366.79 85.1854
   1  -5  -3 1492.92 52.7099
  -1  -5   3 1514.05 62.7737
  -1  -5   3 1488.80 71.4372
   1  -5  -3 1486.35 89.7266
  -1   5   3 1461.89 87.1799
   1   5  -3 1466.35 127.187
   1  -5  -2 26856.4 421.872
  -1  -5   2 28011.8 357.883
   1   5  -2 28519.2 427.525
  -1  -5   2 27015.5 451.715
  -1   5   2 29758.1 428.309
   1   5  -2 28129.4 564.596
   1  -5  -2 25932.7 448.971
  -1  -5   2 26011.4 589.333
  -1   5   2 28656.3 418.829
   1   5  -2 28165.1 325.381
  -1   5   2 28937.8 347.415
  -1  -5   2 27394.2 242.804
   1  -5  -2 27218.1 218.135
   1  -5  -2 27437.9 340.002
  -1  -5   2 26421.4 290.627
  -1   5   2 28071.9 347.560
   1   5  -2 29045.1 457.208
  -1  -5   1 5067.05 164.555
   1   5  -1 5811.55 193.819
  -1  -5   1 5528.49 201.045
   1  -5  -1 4986.81 198.252
   1   5  -1 5449.91 247.691
  -1  -5   1 5056.22 266.083
  -1   5   1 5449.95 194.797
   1  -5  -1 4383.48 211.979
  -1   5   1 4698.78 197.622
   1   5  -1 5415.38 146.913
  -1   5   1 5223.21 151.324
  -1  -5   1 4684.90 106.696
   1  -5  -1 4911.92 99.0840
  -1  -5   1 5137.62 134.440
   1  -5  -1 4551.85 145.143
  -1   5   1 5145.06 165.145
   1   5  -1 5415.09 196.617
  -1   5   0 1621.28 127.498
   1  -5   0 1586.74 136.702
  -1  -5   0 1576.67 115.724
  -1  -5   0 1362.52 99.0479
   1  -5   0 1500.65 156.958
  -1  -5   0 1438.99 156.496
   1   5   0 1529.57 135.188
   1   5   0 1643.80 106.094
  -1   5   0 1682.54 147.900
   1   5   0 1403.16 79.1181
  -1   5   0 1712.28 97.7571
   1  -5   0 1463.20 60.6736
  -1  -5   0 1389.23 59.5156
  -1  -5   0 1249.36 77.2034
   1  -5   0 1400.83 81.5688
   1   5   0 1538.25 109.410
  -1   5   0 1514.77 106.939
   1  -5   1 24997.2 463.991
  -1  -5  -1 24901.1 370.028
  -1  -5  -1 25079.2 372.268
  -1   5  -1 27519.3 457.413
   1   5   1 27230.5 448.617
   1   5   1 26869.9 373.434
  -1   5  -1 27757.6 534.115
   1  -5   1 23589.7 558.681
  -1  -5  -1 25891.5 477.468
  -1   5  -1 25734.3 338.082
   1   5   1 26221.9 306.540
   1  -5   1 26748.6 236.064
  -1  -5  -1 27506.4 229.952
  -1  -5  -1 26652.7 317.059
   1  -5   1 27453.0 307.948
  -1   5  -1 27083.1 422.065
   1   5   1 27959.6 380.438
  -1  -5  -2 127.336 59.1432
  -1   5  -2 229.459 97.4317
   1  -5   2 280.770 112.992
   1   5   2 37.9314 53.3501
  -1  -5  -2 24.9788 55.4200
  -1   5  -2 150.066 107.128
   1  -5   2-32.8590 122.464
   1   5   2 85.8674 67.2852
  -1  -5  -2 73.7625 72.1451
   1   5   2 117.677 43.2868
  -1   5  -2 101.185 52.0578
  -1  -5  -2 88.7108 24.1773
   1  -5   2 105.178 27.5931
  -1  -5  -2 94.8534 45.5017
   1  -5   2 75.5458 34.9669
   1   5   2 95.1020 58.1577
  -1   5  -2 54.7065 79.2001
  -1  -5  -3 18270.8 339.044
  -1   5  -3 18066.1 421.847
   1  -5   3 17958.4 453.766
   1   5   3 18816.3 314.823
  -1   5  -3 16803.2 505.347
  -1  -5  -3 17608.3 305.974
   1   5   3 18775.9 347.361
  -1  -5  -3 18039.3 360.818
   1   5   3 17685.1 260.407
  -1   5  -3 18352.4 314.979
   1  -5   3 17906.9 197.953
  -1  -5  -3 17649.6 174.701
   1  -5   3 18110.2 235.816
  -1  -5  -3 17863.8 277.410
  -1   5  -3 17674.6 404.276
   1   5   3 18247.2 300.705
  -1  -5  -4 327.255 73.2374
  -1   5  -4 391.044 125.133
   1  -5   4 164.598 113.834
  -1   5  -4 380.853 157.208
  -1  -5  -4 199.835 61.3695
   1   5   4 286.631 65.7815
   1  -5   4 402.205 154.344
  -1  -5  -4 328.860 73.7356
   1   5   4 298.604 78.8867
  -1   5  -4 274.043 84.5910
  -1  -5  -4 230.640 27.8929
   1  -5   4 307.555 36.7211
  -1  -5  -4 287.706 54.5260
   1  -5   4 295.269 40.0471
   1   5   4 279.043 62.0392
  -1   5  -4 289.004 101.486
   1   5   4 295.048 51.7343
   1  -5   5 3069.93 152.646
  -1  -5  -5 2745.83 152.106
   1  -5   5 2895.37 243.121
  -1   5  -5 3280.09 230.147
  -1   5  -5 2389.60 257.400
   1   5   5 2789.02 134.522
  -1  -5  -5 2768.69 137.984
  -1  -5  -5 2809.18 147.481
   1   5   5 2816.04 146.083
   1  -5   5 1812.72 255.812
  -1   5  -5 3368.89 166.836
   1  -5   5 2750.44 88.4018
  -1  -5  -5 2509.48 65.7296
   1  -5   5 2886.26 91.9588
  -1  -5  -5 2659.60 120.865
   1   5   5 2702.80 130.914
   1   5   5 2867.10 118.243
   1  -5   6 606.703 85.9336
  -1   5  -6 645.809 148.089
   1  -5   6 703.919 165.739
  -1  -5  -6 652.477 84.7829
  -1  -5  -6 764.997 84.0001
  -1  -5  -6 749.544 88.7525
   1   5   6 774.812 89.2270
   1   5   6 829.908 87.3472
  -1   5  -6 780.043 196.532
  -1   5  -6 808.655 106.783
  -1  -5  -6 718.458 36.2117
   1  -5   6 700.077 49.7308
   1  -5   6 609.881 45.6869
  -1  -5  -6 689.640 70.7229
   1   5   6 743.976 76.7532
   1   5   6 774.146 73.2645
   1   5   7 37948.5 452.886
   1  -5   7 37124.0 503.873
  -1   5  -7 35454.3 738.883
   1  -5   7 33792.6 751.203
  -1  -5  -7 38547.1 537.027
  -1   5  -7 38254.2 506.934
   1   5   7 37595.3 495.938
  -1  -5  -7 36117.8 492.407
   1   5   7 40958.6 504.715
  -1  -5  -7 39005.0 484.098
  -1   5  -7 34450.7 543.948
   1  -5   7 36669.3 308.782
  -1  -5  -7 39717.5 450.126
  -1  -5  -7 36719.3 221.528
   1   5   7 39848.4 439.747
   1   5   8 3169.66 143.782
   1  -5   8 2903.60 170.224
  -1   5  -8 2941.13 255.706
  -1  -5  -8 3218.64 171.315
   1  -5   8 2734.43 255.629
  -1  -5  -8 3387.61 157.131
   1   5   8 3344.87 160.688
   1   5   8 3709.17 161.548
  -1   5  -8 2564.77 155.844
  -1   5  -8 2199.59 305.140
  -1  -5  -8 3241.53 161.670
  -1   5  -8 2958.68 183.244
   1  -5   8 3057.47 93.2537
  -1  -5  -8 3021.55 63.7194
  -1  -5  -8 3052.85 136.726
   1   5   8 3143.75 134.856
   1  -5   9 10950.0 305.055
   1   5   9 11730.4 270.227
  -1  -5  -9 11432.1 309.007
   1  -5   9 9485.56 456.658
  -1   5  -9 9911.88 445.839
  -1  -5  -9 10931.6 284.606
  -1   5  -9 8195.28 502.618
  -1   5  -9 10141.9 297.262
  -1  -5  -9 11297.1 283.917
   1   5   9 11745.6 291.864
   1   5   9 12140.5 289.959
  -1   5  -9 10417.0 328.742
   1  -5   9 10749.2 175.382
  -1  -5  -9 11803.8 259.607
   1   5   9 11808.5 256.573
   1  -5  10 3639.38 195.232
   1   5  10 3242.92 155.310
  -1  -5 -10 3335.62 174.786
   1  -5  10 3283.21 298.059
  -1   5 -10 3420.54 286.786
   1  -5  10 3177.09 53.1656
  -1   5 -10 2140.01 317.894
  -1  -5 -10 3270.89 164.718
  -1   5 -10 3109.42 180.852
   1   5  10 3425.82 168.266
   1   5  10 3414.38 166.949
  -1  -5 -10 3258.96 160.765
  -1   5 -10 3336.85 204.607
   1  -5  10 3276.42 103.071
  -1  -5 -10 3446.51 146.399
   1   5  10 3416.63 148.296
   1   5  11 25555.9 425.886
   1  -5  11 25472.7 482.470
   1  -5  11 24666.9 755.282
  -1  -5 -11 25975.8 480.809
  -1   5 -11 24285.8 716.420
  -1   5 -11 24219.3 474.980
   1   5  11 25825.9 440.403
  -1  -5 -11 25579.1 451.381
   1   5  11 26940.6 462.714
  -1  -5 -11 25325.3 443.222
  -1   5 -11 25992.2 547.238
   1  -5  11 25295.8 282.351
  -1  -5 -11 26324.6 400.279
   1   5  11 27527.2 413.841
   1  -5  12 13299.3 369.954
   1   5  12 14171.1 329.769
  -1  -5 -12 14057.3 362.152
  -1   5 -12 13097.7 556.843
   1  -5  12 13262.6 570.224
   1   5  12 14250.0 352.092
   1   5  12 14013.8 331.977
  -1  -5 -12 14451.2 354.442
  -1   5 -12 13986.7 426.179
   1  -5  12 14332.0 213.473
   1  -5  12 14331.3 370.847
  -1  -5 -12 14104.8 303.164
   1   5  12 14835.6 314.440
   1   5  13 70057.0 743.610
   1  -5  13 69337.1 851.712
  -1  -5 -13 71675.1 817.221
   1   5  13 69950.7 787.963
   1  -5  13 70242.9 842.168
  -1  -5 -13 69002.9 786.238
   1   5  13 72351.3 763.255
  -1   5 -13 69140.3 946.460
   1  -5  13 70967.8 476.596
  -1  -5 -13 73066.4 685.069
   1   5  13 74208.5 720.352
   1  -5  14 3169.97 216.275
   1   5  14 3603.98 191.504
  -1  -5 -14 3089.74 184.035
  -1   5 -14 2586.15 297.457
   1   5  14 3418.49 200.203
   1   5  14 3192.70 182.424
   1  -5  14 3788.31 219.448
  -1   5 -14 3325.33 246.400
   1  -5  14 3191.17 112.243
  -1  -5 -14 3476.36 163.113
   1   5  14 3252.99 169.564
   1  -5  15 27251.5 566.175
   1   5  15 28793.0 513.819
  -1  -5 -15 28113.9 534.378
   1   5  15 28672.5 539.846
   1  -5  15 27099.4 543.607
   1   5  15 28933.5 510.271
  -1   5 -15 27853.2 650.361
   1  -5  15 28490.4 316.213
  -1  -5 -15 28975.6 450.662
   1   5  15 29101.7 472.767
   1   5  16 1242.08 143.448
   1  -5  16 1138.34 168.370
  -1   5 -16 952.229 263.386
  -1  -5 -16 1026.53 129.144
   1  -5  16 888.820 148.707
   1   5  16 1054.71 143.113
  -1   5 -16 976.484 168.424
   1  -5  16 1079.82 76.6863
  -1  -5 -16 1190.61 109.496
   1   5  16 1223.04 126.435
   1   5  17 846.031 142.842
   1  -5  17 637.436 151.457
  -1  -5 -17 572.954 171.822
  -1  -5 -17 743.754 115.200
  -1   5 -17 515.194 226.073
   1   5  17 811.004 142.433
  -1   5 -17 895.776 190.278
   1  -5  17 648.753 135.618
   1  -5  17 700.410 64.5562
  -1  -5 -17 770.846 95.3768
   1   5  17 847.033 111.905
   1   5  18 8999.34 328.413
   1  -5  18 8483.03 355.708
  -1  -5 -18 8796.74 483.762
  -1   5 -18 7537.89 506.780
  -1  -5 -18 9321.83 318.018
   1   5  18 9254.63 341.654
   1  -5  18 8840.35 355.533
  -1   5 -18 7824.08 399.891
   1  -5  18 8436.86 189.014
  -1  -5 -18 9195.43 265.873
   1   5  18 9525.89 300.577
   1   5  19 9780.80 345.751
   1  -5  19 9232.14 373.960
  -1  -5 -19 9526.55 493.398
  -1   5 -19 8810.70 556.233
  -1  -5 -19 9921.70 336.257
   1   5  19 9620.62 358.930
   1  -5  19 9502.92 377.485
  -1   5 -19 8792.70 414.062
   1  -5  19 9383.66 193.928
  -1  -5 -19 9872.75 279.383
   1   5  19 9582.62 304.300
   1  -5  20 25.8356 119.132
   1   5  20-8.85854 111.809
  -1  -5 -20-105.583 74.8801
  -1  -5 -20-93.3145 159.926
  -1   5 -20-219.410 210.591
   1  -5  20 84.8165 109.052
   1   5  20-5.63951 103.546
  -1   5 -20 40.2335 143.343
   1  -5  20-31.6727 38.3593
  -1  -5 -20 41.6279 64.7190
   1   5  20 27.7519 63.8148
   1  -5  21 12700.9 447.956
   1   5  21 12893.3 411.525
  -1  -5 -21 11754.8 594.276
  -1  -5 -21 12707.8 390.605
  -1   5 -21 11909.6 645.427
   1  -5  21 12672.3 438.330
   1   5  21 12842.3 425.369
  -1   5 -21 12042.1 491.678
   1  -5  21 13228.9 239.861
  -1  -5 -21 12662.0 323.015
   1   5  21 12571.6 362.480
   1  -5  22 2592.88 235.978
   1   5  22 2664.54 208.737
  -1  -5 -22 2661.68 301.093
  -1   5 -22 3093.47 392.786
  -1  -5 -22 2501.85 188.523
   1   5  22 2633.39 211.079
   1  -5  22 2620.76 240.321
  -1   5 -22 2577.90 261.991
   1  -5  22 2566.28 111.042
  -1  -5 -22 2643.18 156.661
   1   5  22 2433.57 170.000
   1  -5  23 1323.04 178.109
   1   5  23 1338.12 161.117
  -1   5 -23 1365.81 307.846
  -1  -5 -23 1344.40 140.596
  -1  -5 -23 940.460 223.296
   1   5  23 1181.49 166.195
   1  -5  23 1219.90 181.136
  -1   5 -23 1199.12 205.932
   1  -5  23 1358.34 85.5417
  -1  -5 -23 1377.83 122.021
   1   5  23 1418.68 145.066
   1   5  24 15.8571 104.925
   1  -5  24-45.1226 123.098
  -1  -5 -24 29.7345 154.901
  -1  -5 -24 85.0088 87.8267
  -1   5 -24 133.356 215.514
   1   5  24 128.174 103.904
   1  -5  24 128.873 111.927
  -1   5 -24 101.644 139.480
   1  -5  24 9.85522 37.3842
  -1  -5 -24 60.0990 59.2910
   1   5  24 58.5129 77.9160
   1   5  25-1.09174 109.586
   1  -5  25-2.89249 112.141
  -1  -5 -25 391.334 194.646
  -1   5 -25-221.912 251.088
  -1  -5 -25 217.474 102.068
   1   5  25-138.704 119.286
   1  -5  25 166.785 112.257
  -1   5 -25-167.769 144.356
   1  -5  25 4.26649 34.7973
  -1  -5 -25-31.3407 55.4204
   1   5  25-68.7579 71.0898
   1   5  26 728.479 153.371
   1  -5  26 546.731 153.475
  -1  -5 -26 687.152 123.560
  -1  -5 -26 910.654 242.026
  -1   5 -26 354.491 250.878
   1  -5  26 483.557 131.033
   1   5  26 463.782 136.032
  -1   5 -26 527.585 179.029
   1  -5  26 606.627 64.3524
  -1  -5 -26 466.381 81.6468
   1   5  26 634.461 103.020
   1  -5  27 12220.7 493.095
   1   5  27 12668.8 464.984
  -1  -5 -27 12427.0 661.910
  -1  -5 -27 12895.5 423.722
  -1   5 -27 11146.1 702.583
   1   5  27 13512.8 499.125
   1  -5  27 12980.8 501.422
  -1   5 -27 11954.6 542.641
   1  -5  27 13429.6 263.702
  -1  -5 -27 12809.1 347.726
   1   5  27 12246.2 388.015
   1  -5  28 526.238 163.814
   1   5  28 762.697 164.679
  -1  -5 -28 547.089 204.267
  -1  -5 -28 541.491 109.895
  -1   5 -28 95.3866 245.988
   1   5  28 423.825 155.137
   1  -5  28 629.779 160.925
  -1   5 -28 423.102 190.185
   1  -5  28 494.170 63.4380
  -1  -5 -28 692.441 100.560
   1   5  28 599.184 110.385
   1   5  29 2275.41 232.270
   1  -5  29 2242.89 250.352
  -1  -5 -29 2381.23 197.575
  -1   5 -29 2028.55 378.900
  -1  -5 -29 1840.29 324.280
   1   5  29 2777.34 262.675
   1  -5  29 2162.80 248.153
  -1   5 -29 2057.43 280.766
   1  -5  29 2404.96 119.256
  -1  -5 -29 2420.05 164.051
   1   5  29 2214.37 181.228
   1   5  30 715.936 167.484
   1  -5  30 461.178 167.402
  -1  -5 -30 555.380 117.267
  -1  -5 -30 622.789 257.452
  -1   5 -30 338.734 254.815
   1  -5  30 958.865 191.937
   1   5  30 823.785 178.370
  -1   5 -30 1264.22 261.071
   1  -5  30 796.595 78.4652
  -1  -5 -30 747.485 106.547
   1   5  30 702.488 121.334
   1  -5  31 6116.25 398.405
   1   5  31 6584.50 380.036
  -1  -5 -31 6176.38 308.932
  -1  -5 -31 6859.40 564.827
  -1   5 -31 6337.75 596.913
   1  -5  31 6958.51 407.345
   1   5  31 6926.77 397.860
  -1   5 -31 5855.51 432.189
   1  -5  31 7038.40 204.400
  -1  -5 -31 6475.15 263.466
   1   5  31 6129.56 301.688
   1  -5  32-54.5499 177.266
   1   5  32-45.3367 144.142
  -1   5 -32 10.1804 251.688
  -1  -5 -32 46.9633 222.859
  -1  -5 -32 64.4344 87.4329
   1  -5  32 125.121 158.859
   1   5  32 46.9553 141.646
  -1   5 -32 204.142 189.708
   1  -5  32 116.287 52.7918
  -1  -5 -32 62.2358 69.6344
   1   5  32 25.6537 90.6082
   1  -5  33 1495.59 248.708
   1   5  33 1309.02 200.046
   1   5  33 1462.81 228.662
  -1  -5 -33 1361.33 338.135
  -1   5 -33 1015.81 355.535
  -1  -5 -33 1172.00 157.920
  -1   5 -33 1396.08 260.042
  -1  -5 -33 1089.35 124.468
   1   5  33 1224.74 154.006
   1   5  34 130.500 162.183
  -1   5 -34 234.703 203.073
  -1  -5 -34-86.8923 83.8084
   1   5  34 284.029 175.834
   1  -5  34 216.920 176.126
   1  -5  35 363.551 193.957
   1   5  35 342.959 177.772
  -1  -5 -35 7.35559 188.337
  -1   5 -35 29.7198 187.179
   1   5  35 94.4332 165.975
   1  -5  36 81.0401 153.960
   1   5  36 268.811 186.462
  -1   5 -36 57.6610 187.009
  -1  -5 -36 262.695 175.376
   1   5  37 1364.23 241.120
   1  -5  37 1372.76 250.156
  -1  -5 -37 1432.18 266.001
  -1   5 -37 1143.08 270.564
   1   5  38-182.860 195.740
   1  -5  38 181.423 179.996
  -1   5 -38-25.6886 171.580
  -1  -5 -38 72.4359 187.590
   1  -5  39 219.759 206.703
   1   5  39 83.3324 164.019
  -1   5 -39-18.0428 208.560
  -1  -5 -39 145.512 177.473
   1   5  40 406.224 182.448
   1  -5  40 269.812 163.984
  -1  -5 -40 386.379 237.915
  -1   5 -40 570.031 269.846
   1  -5  41 874.227 228.325
   1   5  41 690.658 214.743
  -1  -5 -41 576.002 197.366
  -1   5 -41 824.242 245.646
   1  -5  42 82.0500 171.392
   1   5  42 70.1094 187.268
  -1   5 -42 222.695 218.746
  -1  -5 -42 366.597 196.734
   1  -5  43 179.356 173.931
   1   5  43-19.9470 172.534
  -1  -5 -43 36.3181 192.238
  -1   5 -43 522.130 235.217
   1  -5  44-229.883 210.807
   1   5  44 280.272 201.935
  -1  -5 -44 42.5497 199.555
  -1   5 -44-264.426 237.090
   1  -5  45 345.786 206.049
   1   5  45 372.120 233.672
  -1   5 -45 226.737 233.155
  -1  -5 -45 642.540 280.363
   1  -5  46 318.441 192.892
   1   5  46 512.714 224.959
  -1  -5 -46 285.762 249.614
  -1   5 -46 260.380 209.969
   1  -5  47 397.847 219.130
   1   5  47 106.488 201.433
  -1   5 -47 275.498 253.849
  -1  -5 -47 240.219 207.159
   1   5  48 8.29514 203.814
   1  -5  48-272.338 219.186
  -1   5 -48 99.4724 226.319
  -1  -5 -48 238.785 242.104
   1   5  49 140.228 209.906
   1  -5  49 55.8351 193.519
  -1  -5 -49-10.8721 227.370
  -1   5 -49 526.235 266.549
   1   5  50 765.366 286.833
   1  -5  50 1200.93 288.401
  -1   5 -50 1120.91 326.880
  -1  -5 -50 600.553 264.577
   1  -5  51 1201.27 302.041
   1   5  51 1168.64 289.014
  -1  -5 -51 893.644 303.123
  -1   5 -51 1302.04 313.184
   1   5  52-49.1490 209.930
   1  -5  52 259.122 242.490
  -1  -5 -52 55.1114 304.998
  -1   5 -52-50.0528 238.460
   1   5  53 241.498 230.661
  -1   5 -53-213.128 278.130
   1   7 -53-73.6403 233.580
  -1   7  52-323.115 254.138
   1   7 -52 384.877 293.999
  -1  -7  51-325.873 238.711
  -1   7  51-236.896 231.176
   1   7 -51 258.979 256.392
   1  -7 -51 104.717 223.986
  -1   7  50 530.246 246.313
  -1  -7  50 105.418 207.561
   1   7 -50 52.2980 228.344
   1  -7 -50 193.957 231.459
  -1   7  49 211.364 204.442
  -1  -7  49-506.844 229.269
   1   7 -49 141.434 225.479
   1  -7 -49-161.092 268.943
  -1  -7  48 194.644 196.440
  -1   7  48-42.7973 198.859
   1   7 -48 81.8248 229.354
   1  -7 -48 186.221 225.241
  -1  -7  47 519.136 232.373
  -1   7  47-47.8050 243.008
   1   7 -47 147.784 216.118
   1  -7 -47-25.6068 211.608
  -1  -7  46 121.969 203.765
  -1   7  46-130.136 207.673
   1  -7 -46 196.145 227.009
   1   7 -46 262.421 215.940
  -1   7  45-52.5055 181.967
  -1  -7  45-16.1011 184.037
   1   7 -45 143.876 208.822
   1  -7 -45 489.754 263.355
  -1   7  44-56.7821 176.102
  -1  -7  44-18.9902 191.620
   1  -7 -44-80.2903 202.390
   1   7 -44 18.9262 208.610
  -1  -7  43 2.29192 173.632
  -1   7  43 525.724 218.694
   1   7 -43-295.985 230.574
   1  -7 -43 307.213 226.780
  -1  -7  42 61.3512 171.563
  -1   7  42 249.726 181.839
   1   7 -42 61.6930 203.977
  -1   7  41 330.403 134.893
  -1   7  41 283.328 188.335
  -1  -7  41 337.319 212.164
   1   7 -41 101.621 212.977
  -1   7  40 684.567 140.541
  -1   7  40 573.061 212.824
  -1  -7  40 38.6483 166.742
   1   7 -40 246.284 201.022
  -1   7  39 747.418 149.687
  -1  -7  39 936.278 230.066
  -1   7  39 765.788 219.723
   1   7 -39 1051.55 276.312
  -1   7  38 1332.13 182.473
  -1  -7  38 1223.96 232.230
  -1   7  38 1143.17 206.804
   1   7 -38 1434.93 287.518
  -1   7  37 215.203 122.429
   1  -7 -37 34.9315 79.0988
  -1  -7  37-81.6896 184.621
  -1   7  37 163.166 161.138
   1   7 -37 349.576 208.634
  -1   7  36 520.390 121.065
   1   7 -36 773.251 250.228
   1  -7 -36 627.197 118.038
  -1  -7  36 506.517 185.051
  -1   7  36 847.546 212.570
  -1  -7  35 1305.14 239.786
  -1   7  35 843.819 200.814
   1  -7 -35 1019.22 170.088
   1   7 -35 922.720 342.560
  -1   7  35 726.791 191.686
   1   7 -35 882.398 233.624
  -1  -7  35 1228.06 110.651
   1  -7 -35 897.334 127.068
  -1   7  35 1143.21 169.177
  -1  -7  34 168.850 178.431
  -1   7  34-85.8104 168.044
   1  -7 -34-38.3814 100.177
   1   7 -34-73.9759 291.058
  -1   7  34 345.892 167.441
   1   7 -34-95.5582 201.519
   1  -7 -34 76.1603 78.5480
  -1  -7  34 147.650 65.0116
  -1   7  34 88.1852 109.107
  -1   7  33 1037.43 192.627
  -1  -7  33 773.188 200.554
   1  -7 -33 967.951 155.695
   1   7 -33 691.164 352.567
  -1   7  33 943.698 194.848
   1   7 -33 857.943 248.250
  -1  -7  33 983.153 97.8308
   1  -7 -33 886.583 124.895
  -1   7  33 828.215 141.584
  -1  -7  32 2234.17 261.955
  -1   7  32 2149.00 240.122
   1  -7 -32 1951.41 209.104
   1   7 -32 2060.77 386.492
  -1   7  32 2224.01 257.669
   1   7 -32 2205.26 300.843
  -1  -7  32 2317.34 139.078
   1  -7 -32 2235.84 182.459
  -1   7  32 2383.08 213.913
  -1   7  31 2133.10 235.726
  -1  -7  31 1736.68 245.415
   1  -7 -31 1779.14 198.282
   1  -7 -31 1534.92 307.273
   1   7 -31 1819.39 383.363
   1   7 -31 830.767 433.726
  -1   7  31 1592.69 231.481
   1   7 -31 1627.93 260.108
  -1  -7  31 1841.09 123.840
   1  -7 -31 1783.36 164.655
  -1   7  31 1605.54 170.495
  -1   7  30 398.076 160.936
  -1  -7  30 519.097 188.116
   1   7 -30-141.748 276.558
   1  -7 -30 298.848 213.542
   1  -7 -30 252.484 114.411
  -1   7  30 311.489 147.935
   1   7 -30 77.6010 355.596
   1   7 -30 324.115 188.795
  -1  -7  30 303.850 66.9456
   1  -7 -30 80.4296 81.9184
  -1   7  30 84.5852 84.7489
  -1   7  29 5800.47 345.772
  -1  -7  29 6065.73 386.619
   1   7 -29 6165.84 575.684
   1  -7 -29 5888.76 327.827
   1  -7 -29 5998.64 524.332
  -1   7  29 6495.28 365.726
   1   7 -29 6234.13 425.652
  -1  -7  29 6170.28 208.524
   1  -7 -29 5952.92 273.194
  -1   7  29 5659.30 298.992
  -1  -7  28 7625.90 414.723
  -1   7  28 7703.98 376.272
   1  -7 -28 7322.03 348.074
   1  -7 -28 7664.88 546.029
   1   7 -28 7427.36 592.307
  -1   7  28 8441.32 398.357
   1   7 -28 7080.90 437.191
  -1  -7  28 8178.00 231.003
   1  -7 -28 7734.89 302.013
  -1   7  28 7788.48 337.175
  -1   7  27 1362.42 184.978
  -1  -7  27 988.132 183.257
   1  -7 -27 1202.47 157.908
   1  -7 -27 1181.01 273.795
   1   7 -27 501.118 241.266
   1   7 -27 468.813 338.725
  -1   7  27 1107.77 170.859
   1   7 -27 1193.30 231.102
  -1  -7  27 1280.52 99.8753
   1  -7 -27 1378.42 144.874
  -1   7  27 1339.65 155.503
  -1   7  26-165.151 117.398
  -1  -7  26 101.147 130.895
   1   7 -26 495.258 267.724
   1  -7 -26 62.2234 87.0437
   1  -7 -26 269.847 176.757
   1   7 -26 135.664 316.503
  -1   7  26 186.378 123.417
   1   7 -26 153.787 166.042
  -1  -7  26 174.400 53.8190
   1  -7 -26-5.09770 64.3669
  -1   7  26 238.286 100.910
  -1   7  25 1478.66 175.079
  -1  -7  25 1528.07 214.356
   1  -7 -25 1279.61 162.097
   1   7 -25 1049.23 281.971
   1  -7 -25 1692.31 285.594
   1   7 -25 1542.11 456.736
  -1   7  25 1732.64 190.833
   1   7 -25 1520.00 224.345
  -1  -7  25 1670.09 107.982
   1  -7 -25 1522.03 139.061
  -1   7  25 1492.77 159.315
  -1  -7  24 1016.59 175.922
  -1   7  24 1113.44 160.613
   1   7 -24 954.975 262.990
   1  -7 -24 954.018 216.373
   1  -7 -24 1047.36 148.324
  -1   7  24 1150.84 159.659
   1   7 -24 1280.73 395.673
   1   7 -24 841.827 179.981
  -1  -7  24 1181.72 90.9921
   1  -7 -24 1130.34 127.057
  -1   7  24 1226.98 141.861
  -1   7  23 257.186 109.444
  -1  -7  23 307.238 143.680
   1   7 -23 107.284 215.426
   1  -7 -23 152.983 96.0123
  -1   7  23 143.000 112.539
   1   7 -23 540.011 295.893
   1   7 -23 224.058 141.102
  -1  -7  23 205.091 55.1182
   1  -7 -23 83.6664 56.6988
  -1   7  23 336.495 94.3909
  -1   7  22 663.881 124.156
  -1  -7  22 803.826 162.363
   1  -7 -22 693.651 126.533
   1   7 -22 647.679 249.189
  -1   7  22 439.900 119.579
  -1   7  22 632.243 116.197
   1   7 -22 797.584 329.342
   1   7 -22 591.325 148.776
  -1  -7  22 792.177 76.7617
   1  -7 -22 841.942 106.714
  -1   7  22 886.044 122.098
  -1   7  21-57.3540 88.1509
  -1  -7  21 185.933 131.634
   1   7 -21-15.2535 207.641
   1  -7 -21 101.238 80.0672
   1   7 -21 160.761 258.565
  -1   7  21 47.8924 100.807
  -1   7  21 127.622 93.4393
   1   7 -21 170.041 123.051
  -1  -7  21 54.9027 42.3279
   1  -7 -21 17.6414 51.5052
  -1   7  21 48.8756 67.9221
  -1   7  20-323.190 117.444
  -1  -7  20 255.425 124.019
   1  -7 -20 18.7203 83.1395
   1   7 -20 80.1610 195.700
  -1   7  20 299.988 118.467
  -1   7  20-32.7483 80.3753
   1   7 -20 24.1234 273.884
   1   7 -20 78.2668 128.356
  -1  -7  20 36.6401 40.4213
   1  -7 -20 2.33764 58.6193
  -1   7  20 71.9027 72.3016
  -1  -7  19 251.314 127.089
  -1   7  19-52.3158 93.6828
   1  -7 -19 36.4300 74.4646
   1   7 -19-125.231 233.318
  -1   7  19 93.6208 91.4768
   1   7 -19 64.2541 237.726
  -1   7  19-114.208 97.2327
   1   7 -19-84.7008 143.397
  -1  -7  19 7.27135 41.1473
   1  -7 -19-0.64289 56.4124
  -1   7  19 14.3324 73.7520
  -1  -7  18 325.886 125.931
  -1   7  18 187.604 98.7094
   1   7 -18 253.653 198.265
   1  -7 -18 155.803 86.4678
  -1   7  18 249.912 117.204
   1   7 -18 13.0519 297.069
  -1   7  18 278.103 100.742
   1   7 -18 170.230 132.147
  -1  -7  18 191.876 54.7926
   1  -7 -18 123.204 62.7272
  -1   7  18 70.5138 78.4888
  -1   7  17 1972.95 168.649
  -1  -7  17 1854.47 192.056
   1  -7 -17 2109.73 181.576
   1   7 -17 1544.13 286.982
  -1   7  17 2272.05 181.414
  -1   7  17 1928.31 168.913
   1   7 -17 1953.13 385.116
   1   7 -17 1637.68 207.326
  -1  -7  17 1942.21 103.681
   1  -7 -17 2001.30 147.383
  -1   7  17 2219.41 161.716
  -1   7  16 269.113 96.9865
  -1  -7  16 486.746 141.401
   1   7 -16 230.490 217.883
  -1   7  16 461.171 115.588
  -1   7  16 618.460 119.229
   1   7 -16 379.047 235.728
   1   7 -16 565.554 154.129
  -1  -7  16 423.532 60.6852
   1  -7 -16 569.369 96.3012
  -1   7  16 600.397 106.909
  -1  -7  15 845.640 152.283
  -1   7  15 762.091 120.286
   1   7 -15 761.050 234.277
   1   7 -15 307.438 284.535
  -1   7  15 846.266 130.000
  -1   7  15 879.560 130.365
   1   7 -15 954.820 156.838
  -1  -7  15 784.359 72.2212
   1  -7 -15 628.840 94.5903
  -1   7  15 628.270 97.4688
  -1   7  14 2007.04 152.398
  -1  -7  14 1755.47 193.539
  -1  -7  14 2192.89 63.2509
   1   7 -14 2322.08 318.927
  -1   7  14 2195.18 175.870
  -1   7  14 2163.77 179.411
   1   7 -14 1988.68 382.539
   1   7 -14 2233.90 213.709
  -1  -7  14 1986.68 104.926
   1  -7 -14 1899.29 52.2035
   1  -7 -14 1886.79 135.588
  -1   7  14 2015.10 148.048
  -1   7  13 3878.85 190.656
  -1  -7  13 3961.04 249.737
   1   7 -13 3689.94 338.824
  -1  -7  13 3706.95 94.4580
  -1   7  13 3718.46 211.299
  -1   7  13 3912.28 206.592
   1   7 -13 3235.71 416.866
   1   7 -13 3774.93 250.828
  -1  -7  13 3964.41 135.584
   1  -7 -13 3962.16 75.8378
   1  -7 -13 3659.80 183.892
  -1   7  13 3429.98 176.281
  -1  -7  12 805.173 140.318
  -1   7  12 909.520 118.146
  -1  -7  12 876.374 61.1267
   1   7 -12 793.944 238.737
  -1   7  12 716.326 125.031
  -1   7  12 1029.36 137.945
   1   7 -12 1048.29 283.194
   1  -7 -12 882.853 123.478
   1   7 -12 965.011 176.766
   1  -7 -12 673.849 38.6942
  -1  -7  12 734.137 73.3374
   1  -7 -12 806.991 106.514
  -1   7  12 825.866 106.072
  -1  -7  11 5420.13 254.034
  -1   7  11 5464.50 208.916
  -1  -7  11 4480.35 363.383
  -1  -7  11 5107.21 129.408
   1   7 -11 5034.31 354.795
   1   7 -11 4819.85 450.955
  -1   7  11 4803.17 230.814
  -1   7  11 5349.21 223.895
   1  -7 -11 4967.30 218.129
   1   7 -11 4820.46 249.837
  -1  -7  11 4786.44 147.294
   1  -7 -11 5406.05 94.7920
   1  -7 -11 5273.30 210.457
  -1  -7  11 5185.77 108.650
  -1   7  11 5090.44 204.816
  -1   7  10 8139.89 242.413
  -1  -7  10 7942.87 291.447
   1   7 -10 8484.58 423.770
  -1  -7  10 7310.95 438.610
  -1  -7  10 8119.89 173.772
   1  -7 -10 7658.02 260.648
  -1   7  10 8179.84 264.077
  -1   7  10 8205.80 286.845
   1   7 -10 6704.19 481.605
   1   7 -10 7843.97 294.908
   1  -7 -10 8115.20 119.587
  -1  -7  10 7897.04 176.914
  -1  -7  10 8271.00 144.655
   1  -7 -10 7843.59 248.387
  -1   7  10 8137.68 246.993
  -1   7   9 3871.90 167.952
  -1  -7   9 3249.58 291.718
   1   7  -9 3306.20 278.866
  -1  -7   9 3412.62 123.080
  -1   7   9 3648.42 190.906
   1   7  -9 4153.43 395.487
   1  -7  -9 3801.42 188.233
  -1   7   9 3589.60 180.287
   1   7  -9 3726.12 201.853
  -1  -7   9 3571.55 121.405
   1  -7  -9 3823.19 85.9175
  -1  -7   9 3592.72 103.740
   1  -7  -9 3751.89 169.573
   1   7  -9 3551.31 267.253
  -1   7   9 3534.26 163.523
  -1   7   8 4506.31 176.250
  -1  -7   8 4448.90 145.443
  -1  -7   8 3741.79 303.455
   1   7  -8 4033.03 279.038
  -1   7   8 4519.08 193.371
   1   7  -8 3851.15 363.901
  -1   7   8 4610.81 208.322
   1  -7  -8 4072.94 197.592
   1   7  -8 4159.90 202.860
  -1  -7   8 4131.81 130.263
   1  -7  -8 4163.39 92.7534
   1  -7  -8 4459.67 184.044
  -1  -7   8 4197.13 115.537
   1   7  -8 3801.88 273.987
  -1   7   8 4343.80 176.992
  -1   7   7 37.4961 60.1123
  -1  -7   7 197.783 152.203
  -1  -7   7 200.490 51.3711
   1   7  -7 350.235 141.132
   1   7  -7 85.7513 157.661
  -1   7   7 163.367 79.3659
  -1   7   7 10.9760 66.7828
   1  -7  -7 216.645 74.7302
   1   7  -7 285.347 78.7353
   1  -7  -7 156.077 26.2232
  -1  -7   7 193.807 43.4914
  -1  -7   7 247.615 39.8178
   1  -7  -7 149.755 58.4827
   1   7  -7 303.688 129.809
  -1   7   7 111.636 53.7125
  -1  -7   6 16392.0 519.411
  -1  -7   6 17502.1 302.119
   1   7  -6 16796.6 466.065
   1  -7  -6 16706.3 388.875
   1   7  -6 17061.8 620.547
  -1   7   6 18592.3 402.663
   1  -7  -6 17036.5 386.508
  -1   7   6 17689.4 365.669
   1   7  -6 17440.8 350.775
  -1   7   6 18195.7 335.609
  -1  -7   6 17339.2 242.932
   1  -7  -6 18001.6 196.393
  -1  -7   6 17631.3 250.460
   1  -7  -6 18255.3 346.578
   1   7  -6 17837.1 495.426
  -1   7   6 17968.4 325.958
   1   7  -5 3352.09 214.747
  -1  -7   5 2947.04 136.578
  -1  -7   5 2704.53 227.892
  -1  -7   5 2274.42 289.614
  -1   7   5 3271.56 166.669
   1  -7  -5 3305.60 186.037
   1  -7  -5 2797.41 176.796
  -1   7   5 3588.18 192.332
   1   7  -5 2975.44 275.981
  -1   7   5 3275.58 148.388
   1   7  -5 3063.43 148.972
   1  -7  -5 3151.28 87.6191
  -1  -7   5 2751.68 103.414
   1  -7  -5 3154.72 149.720
  -1  -7   5 3192.62 115.408
   1   7  -5 2926.23 208.491
  -1   7   5 3226.16 148.850
   1   7  -4 51.9571 87.3417
  -1  -7   4-94.5883 116.315
  -1  -7   4 25.2746 47.2658
  -1   7   4 153.472 72.9960
   1  -7  -4 128.254 89.1697
   1  -7  -4-122.187 79.7081
   1   7  -4-37.8497 125.507
  -1  -7   4 115.872 167.537
  -1   7   4 108.463 70.7803
  -1   7   4-10.8570 51.5931
   1   7  -4-28.3414 57.4636
  -1  -7   4 38.4253 30.1739
   1  -7  -4 49.6131 26.2489
   1  -7  -4 31.6476 42.7036
  -1  -7   4-15.8441 37.3910
   1   7  -4 86.2394 91.2758
  -1   7   4 64.9649 59.0827
   1  -7  -3 3092.82 187.162
  -1  -7   3 2809.19 139.929
  -1  -7   3 2769.23 201.859
   1   7  -3 2779.44 178.734
  -1   7   3 3606.41 182.841
  -1   7   3 3593.82 189.790
   1   7  -3 3110.10 242.800
   1  -7  -3 3545.96 211.416
  -1  -7   3 2519.65 265.759
  -1   7   3 3650.85 156.246
   1   7  -3 2999.05 136.893
  -1  -7   3 3257.99 106.101
   1  -7  -3 3538.40 97.0601
   1  -7  -3 3482.38 151.003
  -1  -7   3 2942.22 120.377
  -1   7   3 3582.76 154.752
   1   7  -3 3423.63 197.267
  -1  -7   2-43.5971 50.9603
  -1  -7   2 162.630 100.873
   1  -7  -2 25.1478 84.9751
   1   7  -2-5.77136 95.3497
  -1  -7   2 145.699 132.706
   1  -7  -2 46.7286 93.4071
  -1   7   2 59.2908 77.1980
  -1   7   2 63.6266 75.4602
   1   7  -2 129.829 78.8130
  -1   7   2 41.2833 50.2042
   1   7  -2-41.0721 49.4080
   1  -7  -2 49.1870 27.8947
  -1  -7   2 13.5227 27.7843
   1  -7  -2-1.23170 43.9482
  -1  -7   2-12.0291 42.6819
   1   7  -2 0.42412 76.1771
  -1   7   2-16.1990 61.2817
  -1  -7   1 4802.66 231.051
  -1  -7   1 4758.67 190.906
   1   7  -1 5461.18 221.898
   1  -7  -1 5093.02 239.075
  -1   7   1 5544.63 249.806
  -1   7   1 5847.77 240.976
   1  -7  -1 5066.35 279.607
   1   7  -1 5139.78 269.014
  -1  -7   1 4586.07 306.373
  -1   7   1 5737.65 187.937
   1   7  -1 5379.00 171.657
   1  -7  -1 5157.67 122.264
  -1  -7   1 5506.35 129.430
   1  -7  -1 5130.45 173.056
  -1  -7   1 4872.27 159.021
  -1   7   1 5487.42 203.180
   1   7  -1 5976.77 234.275
  -1  -7   0 25.1718 79.6737
   1  -7   0 47.8549 94.1276
  -1  -7   0 36.1500 58.2382
   1   7   0 94.2306 84.8971
  -1  -7   0-88.4098 109.702
  -1   7   0-10.9287 96.7351
   1  -7   0 212.937 137.634
  -1   7   0 216.639 92.4046
   1   7   0 90.4448 77.7899
  -1   7   0 153.652 57.3450
   1   7   0 44.4743 45.6670
  -1  -7   0 15.1343 28.9891
   1  -7   0 15.1050 26.0346
  -1  -7   0 75.3548 42.7762
   1  -7   0 53.9130 39.9312
  -1   7   0 18.8350 63.1916
   1   7   0 54.0165 63.1479
  -1  -7  -1 9201.01 273.172
   1  -7   1 9678.56 344.484
  -1   7  -1 10951.9 334.611
  -1  -7  -1 9396.82 285.741
  -1   7  -1 10039.3 367.207
   1   7   1 10124.6 284.198
   1  -7   1 8697.49 401.430
   1   7   1 10114.4 332.480
  -1  -7  -1 9004.31 355.165
   1   7   1 9950.15 229.514
  -1   7  -1 10934.0 257.419
   1  -7   1 9538.89 167.946
  -1  -7  -1 9928.61 166.269
  -1  -7  -1 9027.52 226.607
   1  -7   1 10006.2 225.795
   1   7   1 9742.25 269.268
  -1   7  -1 9928.89 292.073
  -1  -7  -2 26560.2 461.830
   1  -7   2 25431.5 573.186
  -1   7  -2 28227.5 550.855
  -1  -7  -2 26483.8 458.552
  -1  -7  -2 26125.4 567.675
   1   7   2 28824.2 530.786
   1   7   2 28960.1 468.800
  -1   7  -2 27142.3 632.661
   1   7   2 27810.0 380.802
  -1   7  -2 26644.5 408.564
   1  -7   2 27189.8 286.182
  -1  -7  -2 26017.6 261.531
   1  -7   2 26718.1 354.905
  -1  -7  -2 26720.6 381.490
  -1   7  -2 26553.0 499.803
   1   7   2 27837.0 443.241
  -1  -7  -3 7678.32 261.848
  -1   7  -3 6552.52 293.785
   1  -7   3 6531.64 324.316
  -1  -7  -3 7578.42 245.867
   1   7   3 8211.24 254.963
  -1  -7  -3 7307.61 299.403
   1   7   3 7908.25 275.532
   1  -7   3 6415.44 396.837
  -1   7  -3 7968.00 375.698
   1   7   3 8150.75 212.271
  -1   7  -3 6946.69 225.672
  -1  -7  -3 7767.35 143.007
   1  -7   3 7272.54 155.211
   1  -7   3 6803.99 179.153
  -1  -7  -3 7963.34 217.184
   1   7   3 8064.67 240.778
  -1   7  -3 7751.26 292.424
   1  -7   4-21.5611 127.202
  -1   7  -4 17.3613 117.546
  -1  -7  -4 301.095 85.4187
   1  -7   4 192.537 172.761
  -1  -7  -4 283.014 101.066
   1   7   4 251.909 83.1032
  -1   7  -4 188.539 148.483
   1   7   4 166.805 73.7474
  -1  -7  -4 187.562 71.8222
  -1   7  -4 141.945 65.1468
  -1  -7  -4 122.537 29.4074
   1  -7   4 194.950 38.4967
   1  -7   4 110.037 39.4256
  -1  -7  -4 129.170 49.4694
   1   7   4 101.481 61.2703
   1   7   4 168.398 55.1018
  -1   7  -4-0.97827 95.9945
   1  -7   5 4674.95 310.317
  -1   7  -5 5342.25 291.908
  -1  -7  -5 5798.13 239.632
   1  -7   5 4184.81 359.997
   1   7   5 6144.26 222.802
  -1  -7  -5 5324.83 213.696
  -1   7  -5 5139.51 360.380
   1   7   5 5664.05 224.118
  -1  -7  -5 5222.68 237.691
  -1   7  -5 5605.91 214.769
   1  -7   5 5273.70 133.835
  -1  -7  -5 5502.23 117.314
   1  -7   5 5275.61 150.056
  -1  -7  -5 5732.25 196.875
   1   7   5 6037.50 207.617
   1   7   5 6061.73 187.991
  -1   7  -5 4934.90 276.482
   1  -7   6 2888.07 269.184
  -1   7  -6 3241.01 248.706
  -1  -7  -6 3724.63 197.487
   1   7   6 3483.30 184.883
   1   7   6 3743.84 179.629
  -1   7  -6 3413.09 316.610
  -1  -7  -6 3309.57 192.649
  -1  -7  -6 3333.58 174.094
   1  -7   6 2295.81 319.381
  -1   7  -6 3219.41 178.388
  -1  -7  -6 3567.50 92.1397
   1  -7   6 3265.91 113.940
  -1  -7  -6 3532.57 161.047
   1  -7   6 3132.68 113.287
   1   7   6 3531.81 150.007
   1   7   6 3677.05 168.188
  -1   7  -6 3081.56 230.331
  -1   7  -7 7617.51 364.987
  -1  -7  -7 8050.97 283.507
   1  -7   7 6701.88 396.929
   1   7   7 8339.60 272.018
  -1  -7  -7 7832.63 278.365
   1  -7   7 5533.04 461.053
  -1   7  -7 7005.29 440.931
   1   7   7 8453.59 267.893
  -1  -7  -7 8315.17 270.549
  -1   7  -7 7414.89 270.440
   1  -7   7 7810.11 166.479
  -1  -7  -7 8038.43 133.731
   1  -7   7 7970.33 168.384
  -1  -7  -7 8406.54 240.699
   1   7   7 8665.91 234.593
   1   7   7 8506.15 246.645
   1  -7   8 1749.65 152.410
   1   7   8 1606.14 125.001
   1  -7   8 1036.11 218.549
  -1   7  -8 1457.56 214.447
  -1  -7  -8 1595.22 146.870
  -1  -7  -8 1811.30 150.053
   1   7   8 1558.30 136.590
  -1   7  -8 1566.83 272.546
   1   7   8 1735.93 139.793
  -1   7  -8 1529.81 156.310
   1  -7   8 1661.65 87.3798
  -1  -7  -8 1783.22 64.4076
  -1  -7  -8 1646.09 121.893
   1  -7   8 1724.65 81.1430
   1   7   8 1848.11 122.660
   1   7   9 5461.87 212.950
   1  -7   9 5387.89 236.577
  -1   7  -9 5847.25 360.315
  -1  -7  -9 5660.70 251.034
   1   7   9 5567.50 229.219
  -1  -7  -9 5205.36 237.757
   1   7   9 5680.81 238.372
  -1   7  -9 4212.82 393.130
  -1   7  -9 5533.20 266.144
   1  -7   9 5238.03 144.865
  -1  -7  -9 5141.79 197.503
  -1  -7  -9 5307.80 104.580
   1  -7   9 5721.79 133.547
   1   7   9 5528.07 200.407
   1  -7  10 579.547 128.135
   1   7  10 587.729 107.493
  -1  -7 -10 574.000 111.394
  -1   7 -10 347.486 219.156
   1   7  10 521.383 111.053
   1   7  10 521.532 106.489
  -1   7 -10 446.701 128.266
   1  -7  10 556.611 60.8573
  -1  -7 -10 441.850 84.2251
   1  -7  10 621.035 50.3676
  -1  -7 -10 522.499 38.6386
   1   7  10 599.535 90.4303
   1   7  11 7843.42 264.785
   1  -7  11 7834.45 306.811
  -1   7 -11 7672.57 443.387
  -1  -7 -11 7882.05 302.474
   1   7  11 7600.08 280.124
   1   7  11 7880.95 279.959
  -1   7 -11 7072.80 314.239
   1  -7  11 7479.83 175.442
  -1  -7 -11 7348.99 115.459
   1  -7  11 7127.35 135.629
  -1  -7 -11 7588.20 244.790
   1   7  11 7617.82 245.342
   1   7  12 364.357 101.483
   1  -7  12 366.529 114.615
  -1  -7 -12 465.560 110.505
   1  -7  12 376.484 29.4222
  -1   7 -12 571.682 251.991
   1   7  12 713.229 116.548
   1   7  12 793.083 143.559
  -1   7 -12 338.593 277.903
  -1   7 -12 489.539 161.854
   1  -7  12 361.189 58.6501
  -1  -7 -12 369.663 33.7400
  -1  -7 -12 379.991 79.7860
   1   7  12 555.643 89.9580
   1   7  13 2400.43 176.595
   1  -7  13 2109.96 190.399
  -1   7 -13 1571.73 272.368
   1  -7  13 2073.21 51.6461
   1  -7  13 2085.61 81.5672
  -1  -7 -13 2024.52 173.196
  -1   7 -13 1673.06 333.035
   1   7  13 2291.04 175.827
   1   7  13 2390.10 179.734
  -1   7 -13 2102.98 207.329
   1  -7  13 1960.46 101.813
  -1  -7 -13 2068.44 60.6091
  -1  -7 -13 2038.38 145.537
   1   7  13 2505.63 163.724
   1  -7  14 6310.36 297.296
   1   7  14 6545.59 262.311
   1  -7  14 6480.91 121.418
   1  -7  14 6157.44 80.2805
  -1   7 -14 5894.03 445.732
  -1  -7 -14 6459.31 291.257
   1   7  14 6591.60 275.327
   1   7  14 6971.52 287.587
  -1   7 -14 6259.40 326.475
   1  -7  14 6371.71 172.392
  -1  -7 -14 6436.12 239.878
  -1  -7 -14 6371.05 96.2218
   1   7  14 6843.28 250.069
   1  -7  15 701.226 145.457
   1   7  15 1139.55 137.331
  -1   7 -15 717.971 234.502
  -1  -7 -15 1082.64 137.590
   1   7  15 975.945 133.327
   1   7  15 1064.08 148.360
  -1   7 -15 948.830 328.342
  -1   7 -15 1093.57 196.992
   1  -7  15 1070.93 83.1805
  -1  -7 -15 1086.08 119.226
   1   7  15 1248.04 133.844
   1   7  16 324.322 101.997
   1  -7  16 246.537 118.464
  -1   7 -16 657.403 271.179
  -1  -7 -16 425.463 107.183
  -1   7 -16 295.789 278.226
   1   7  16 362.734 96.9974
   1   7  16 530.328 137.474
  -1   7 -16 710.990 176.874
   1  -7  16 388.022 60.2326
  -1  -7 -16 515.481 93.7928
   1   7  16 344.697 82.9638
   1  -7  17 499.202 137.993
   1   7  17 596.296 122.318
  -1   7 -17 548.535 248.177
  -1  -7 -17 551.556 108.434
   1   7  17 713.169 111.017
  -1   7 -17 420.661 265.015
   1   7  17 482.659 124.311
  -1   7 -17 783.951 165.239
   1  -7  17 653.631 66.4714
  -1  -7 -17 654.900 96.1260
   1   7  17 747.414 111.475
   1  -7  18 176.822 112.735
   1   7  18 50.2183 94.5482
  -1  -7 -18 31.6137 83.7342
  -1   7 -18-4.74923 229.927
   1   7  18 165.563 112.124
   1   7  18 124.190 83.5164
  -1   7 -18 169.228 240.911
  -1   7 -18 49.3990 130.816
   1  -7  18 56.9926 39.6274
  -1  -7 -18 145.928 69.8768
   1   7  18 100.902 70.9462
   1  -7  19 1207.08 177.009
   1   7  19 1003.75 142.875
  -1  -7 -19 947.571 138.261
  -1   7 -19 598.491 258.238
   1   7  19 955.934 146.862
  -1   7 -19 451.309 280.612
   1   7  19 1017.96 133.273
  -1   7 -19 786.473 174.786
   1  -7  19 892.326 79.4162
  -1  -7 -19 1027.55 110.936
   1   7  19 1030.93 121.540
   1  -7  20 90.5090 112.599
   1   7  20-71.4704 92.3823
  -1   7 -20 72.8501 208.692
  -1  -7 -20 33.6412 76.4994
   1   7  20-66.4520 115.002
   1   7  20 53.3616 78.2969
  -1   7 -20-19.7087 238.004
  -1   7 -20 82.3110 127.311
   1  -7  20 43.7652 39.9847
  -1  -7 -20 0.67932 57.0662
   1   7  20 50.7189 75.7457
   1  -7  21 4627.33 295.318
   1   7  21 4767.08 263.955
  -1  -7 -21 5127.35 397.306
  -1  -7 -21 4598.00 265.916
  -1   7 -21 4010.69 418.841
   1   7  21 4393.06 267.506
  -1   7 -21 4327.22 319.209
   1  -7  21 4581.03 158.892
  -1  -7 -21 4641.41 223.197
   1   7  21 4708.35 238.155
   1  -7  22 141.808 114.834
   1   7  22 205.622 115.845
  -1   7 -22-90.6057 217.189
  -1  -7 -22 178.914 150.524
  -1  -7 -22 21.8185 78.0452
   1   7  22 162.631 113.986
  -1   7 -22 132.585 154.832
   1  -7  22 110.956 45.2674
  -1  -7 -22 200.812 81.0049
   1   7  22 40.5396 70.5634
   1   7  23 454.234 134.054
   1  -7  23 456.206 140.885
  -1  -7 -23 418.559 111.981
  -1   7 -23 434.779 223.360
  -1  -7 -23 385.507 177.369
   1   7  23 453.745 136.849
  -1   7 -23 429.905 138.362
   1  -7  23 498.041 139.062
   1  -7  23 389.609 59.0290
  -1  -7 -23 407.449 90.2170
   1   7  23 528.721 103.896
   1  -7  24 2754.06 248.692
   1   7  24 2914.96 231.132
  -1   7 -24 2167.39 358.500
  -1  -7 -24 2851.43 339.981
  -1  -7 -24 2531.63 210.662
   1   7  24 2674.54 237.319
  -1   7 -24 2487.14 272.129
   1  -7  24 2779.64 132.856
   1  -7  24 2561.74 230.392
  -1  -7 -24 2534.28 174.081
   1   7  24 2420.03 188.947
   1   7  25 1857.06 197.853
   1  -7  25 1926.55 219.917
  -1   7 -25 1557.10 352.302
  -1  -7 -25 1819.10 288.435
  -1  -7 -25 2018.70 189.347
   1   7  25 2193.43 225.592
   1  -7  25 1989.13 227.635
  -1   7 -25 2103.83 257.048
   1  -7  25 2108.33 116.580
  -1  -7 -25 1980.07 160.208
   1   7  25 2164.35 179.886
   1  -7  26 1.15088 121.363
   1   7  26-99.6067 117.700
  -1   7 -26-176.265 243.138
  -1  -7 -26 174.678 94.6281
  -1  -7 -26-127.282 166.423
   1   7  26 84.1555 120.038
  -1   7 -26 178.934 155.212
   1  -7  26-12.8337 118.535
   1  -7  26 41.8371 45.7907
  -1  -7 -26 23.1198 65.8467
   1   7  26 141.007 99.2294
   1  -7  27 155.613 152.369
   1   7  27-187.681 121.753
  -1   7 -27 161.870 240.997
  -1  -7 -27 126.451 109.141
  -1  -7 -27-259.810 191.830
   1   7  27 188.335 137.770
  -1   7 -27-91.3995 186.337
   1  -7  27 264.235 158.176
   1  -7  27 36.3112 42.9921
  -1  -7 -27 50.2410 69.7900
   1   7  27 11.8484 86.4305
   1   7  28 980.902 172.870
   1  -7  28 1020.07 197.364
  -1  -7 -28 459.391 199.341
  -1  -7 -28 747.944 139.538
  -1   7 -28 230.901 258.924
   1   7  28 924.750 173.246
  -1   7 -28 730.646 220.151
   1  -7  28 747.366 178.300
   1  -7  28 752.142 83.0124
  -1  -7 -28 939.836 124.183
   1   7  28 722.714 130.536
   1  -7  29 13.2375 130.009
   1   7  29-110.028 124.759
  -1  -7 -29-63.7177 92.4996
  -1  -7 -29-139.760 188.710
  -1   7 -29 196.020 265.147
   1   7  29 90.6959 134.031
  -1   7 -29-40.5726 169.109
   1  -7  29 112.217 54.2534
   1  -7  29-19.1712 140.451
  -1  -7 -29 73.8498 67.4458
   1   7  29-118.948 96.3305
   1  -7  30 2957.16 289.583
   1   7  30 3057.93 275.068
  -1  -7 -30 2740.71 231.360
  -1   7 -30 2767.41 445.669
  -1  -7 -30 3098.73 394.496
   1   7  30 3121.67 291.279
   1  -7  30 2789.92 270.526
  -1   7 -30 2273.88 310.944
   1  -7  30 3262.32 152.296
  -1  -7 -30 2839.69 195.691
   1   7  30 2841.47 216.534
   1  -7  31 529.246 194.204
   1   7  31 509.080 170.277
  -1  -7 -31 508.127 121.840
  -1  -7 -31 428.190 220.016
  -1   7 -31 162.912 297.499
   1   7  31 451.360 174.429
  -1   7 -31 470.098 206.215
   1  -7  31 459.817 172.829
   1  -7  31 416.889 68.4450
  -1  -7 -31 326.596 91.5624
   1   7  31 321.040 109.455
   1  -7  32 253.735 173.313
   1   7  32 289.277 149.476
  -1  -7 -32-14.4564 96.5257
  -1   7 -32-160.405 318.328
   1   7  32 423.471 176.497
  -1   7 -32 109.481 184.713
   1  -7  32 88.1700 56.7080
  -1  -7 -32 100.434 79.6475
   1   7  32 162.310 90.2694
   1   7  33 95.6348 142.939
   1  -7  33 21.6650 159.974
  -1   7 -33-50.9473 283.317
  -1  -7 -33 167.995 114.946
   1   7  33 344.700 175.878
  -1   7 -33 92.3803 178.866
   1  -7  33 275.544 58.9733
  -1  -7 -33 96.7735 83.2067
   1   7  33 339.202 117.694
   1   7  34 69.5299 163.513
   1  -7  34-313.798 192.996
  -1  -7 -34 65.7098 116.020
   1   7  34 79.3225 162.075
   1  -7  34 26.2351 51.6312
   1   7  34-21.3013 86.3888
  -1  -7 -34-90.2827 74.6525
  -1   7 -34 81.0947 191.614
   1  -7  35 1132.20 221.393
   1   7  35 976.815 222.433
  -1   7 -35 1012.54 244.753
  -1  -7 -35 709.263 153.987
   1  -7  35 1140.62 105.331
  -1  -7 -35 1043.09 137.178
   1   7  35 822.868 145.625
   1   7  36 1283.38 174.854
  -1  -7 -36 1250.76 143.109
   1   7  36 1292.84 235.434
   1  -7  36 1299.62 243.536
  -1   7 -36 1269.55 285.126
   1   7  37 141.118 104.225
   1   7  37 59.2381 156.992
   1  -7  37 441.828 179.443
  -1   7 -37 566.260 237.520
   1   7  38 1477.71 192.715
   1  -7  38 1805.05 273.933
   1   7  38 1699.18 253.587
  -1   7 -38 1516.63 303.774
   1  -7  39 72.8222 183.561
   1   7  39 591.140 208.473
  -1   7 -39 439.505 261.798
   1   7  40 237.669 175.785
   1  -7  40-40.6188 180.117
  -1   7 -40 214.672 236.711
  -1  -7 -40 75.7010 175.116
   1  -7  41 287.999 181.981
   1   7  41 832.334 223.794
  -1  -7 -41 219.423 242.035
  -1   7 -41 987.724 288.868
   1  -7  42 571.826 221.987
   1   7  42 587.110 216.710
  -1  -7 -42 701.808 257.735
  -1   7 -42 382.884 222.693
   1  -7  43-4.66828 178.076
   1   7  43 289.435 182.912
  -1   7 -43 63.4673 228.372
  -1  -7 -43 342.964 229.426
   1  -7  44 681.230 246.134
   1   7  44 380.495 188.328
  -1   7 -44 224.775 209.449
  -1  -7 -44 279.459 215.048
   1  -7  45 579.148 229.995
   1   7  45 524.784 234.709
  -1  -7 -45 600.858 259.858
  -1   7 -45 672.257 255.667
   1  -7  46-253.768 228.237
   1   7  46-58.2755 193.606
  -1  -7 -46 169.705 203.869
  -1   7 -46 69.1905 222.335
   1  -7  47 172.837 185.273
  -1  -7 -47 295.587 264.273
  -1   7 -47 200.535 248.077
   1   7  48 52.3550 198.299
   1  -7  48 196.940 206.329
  -1  -7 -48 285.839 250.077
  -1   7 -48-246.265 225.759
   1   7  49 172.963 219.050
   1  -7  49-75.9137 210.330
  -1   7 -49 359.273 261.264
  -1  -7 -49 439.598 268.760
   1  -7  50 916.039 277.538
   1   7  50 983.112 272.092
  -1   7 -50 338.774 260.675
  -1  -7 -50 579.856 270.745
   1   7  51 175.322 223.362
   1  -7  51 216.787 212.655
  -1   7 -51 369.351 268.681
  -1  -7 -51 72.8226 248.633
   1   7  52 209.795 230.701
  -1   7 -52 217.643 242.312
   1   7  53-119.453 226.147
   1   9 -51-122.902 254.540
  -1  -9  50-113.823 208.938
   1   9 -50-140.036 240.743
   1  -9 -50 87.5368 223.919
  -1  -9  49 1219.99 289.470
   1   9 -49 793.824 286.037
   1  -9 -49 534.270 270.521
  -1   9  48 210.917 220.284
  -1  -9  48-21.2061 208.180
   1   9 -48-5.88276 253.917
   1  -9 -48 474.361 266.785
  -1  -9  47-133.456 207.283
  -1   9  47-228.152 201.700
   1  -9 -47 17.4764 216.024
   1   9 -47-84.0804 212.722
  -1  -9  46 693.832 245.670
  -1   9  46 206.185 197.501
   1  -9 -46 674.661 280.995
   1   9 -46 426.632 222.932
  -1  -9  45 425.672 236.710
  -1   9  45 151.040 180.002
   1   9 -45 145.815 236.988
  -1   9  44 186.951 144.148
  -1   9  44 351.102 212.412
  -1  -9  44-96.0764 199.212
   1   9 -44 267.741 245.275
  -1   9  43 167.959 127.875
  -1  -9  43 207.882 192.726
  -1   9  43 2.94085 184.303
   1   9 -43 349.143 236.510
  -1   9  42 847.829 165.839
  -1   9  42 711.619 233.572
  -1  -9  42 1351.40 271.115
   1   9 -42 804.906 255.040
  -1   9  41-62.9020 113.802
  -1  -9  41-189.579 178.530
  -1   9  41 139.210 168.614
   1   9 -41 77.1328 201.955
  -1   9  40 121.311 104.322
  -1   9  40 249.945 179.902
  -1  -9  40 194.415 165.203
   1   9 -40-43.3795 213.327
  -1   9  39-107.122 117.801
   1  -9 -39 77.1550 86.9719
  -1  -9  39-133.631 169.187
  -1   9  39-65.2021 156.862
   1   9 -39-131.576 189.155
  -1   9  38 106.059 121.450
   1   9 -38-74.3951 216.928
   1  -9 -38-5.74669 89.3173
  -1   9  38 65.1417 165.169
  -1  -9  38-24.7955 158.985
  -1   9  37 1089.32 173.342
  -1  -9  37 1139.72 119.444
   1  -9 -37 997.343 150.859
  -1  -9  37 1158.23 235.242
  -1   9  37 1091.64 219.117
   1   9 -37 995.140 260.741
  -1   9  36 192.978 116.095
   1   9 -36 235.829 196.191
   1  -9 -36 25.2706 94.8423
  -1  -9  36-52.9017 62.4077
  -1   9  36 269.400 178.016
  -1  -9  36 304.761 192.416
  -1   9  35 1766.51 202.836
   1   9 -35 1373.10 283.680
  -1  -9  35 1809.74 137.459
   1  -9 -35 1505.75 170.947
  -1   9  35 1631.17 240.799
  -1  -9  35 1498.32 246.498
  -1  -9  34 1058.84 228.624
  -1   9  34 1191.29 223.367
   1  -9 -34 964.796 181.215
  -1   9  34 1137.93 235.529
   1   9 -34 963.175 241.021
  -1  -9  34 1324.42 120.965
   1  -9 -34 1107.12 151.178
  -1   9  34 1170.49 170.201
  -1  -9  33-124.495 161.565
  -1   9  33 232.516 156.143
   1   9 -33 62.9401 277.281
   1  -9 -33 242.454 147.395
  -1   9  33 205.611 174.661
   1   9 -33 190.659 212.605
   1  -9 -33 125.257 88.5065
  -1  -9  33 277.321 75.1571
  -1   9  33 137.776 100.155
  -1   9  32 554.191 180.067
  -1  -9  32 614.473 187.663
   1  -9 -32 458.999 142.586
   1   9 -32 1037.73 368.176
  -1   9  32 608.711 188.200
   1   9 -32 591.732 221.695
  -1  -9  32 653.258 91.9065
   1  -9 -32 539.768 115.847
  -1   9  32 516.084 140.829
  -1   9  31 3003.09 274.970
  -1  -9  31 3179.05 319.839
   1  -9 -31 2836.73 261.888
  -1   9  31 3619.20 303.016
   1   9 -31 3139.93 325.132
  -1  -9  31 3341.54 173.856
   1  -9 -31 3314.06 231.713
  -1   9  31 2853.58 233.524
  -1   9  30 1520.32 213.522
  -1  -9  30 1216.50 216.800
   1  -9 -30 1321.56 186.514
   1   9 -30 2021.85 427.908
  -1   9  30 1719.62 237.317
   1   9 -30 1560.95 266.300
  -1  -9  30 1655.29 122.827
   1  -9 -30 1413.00 154.995
  -1   9  30 1585.55 179.832
  -1   9  29 153.900 142.495
  -1  -9  29-0.93603 139.175
   1  -9 -29-18.9675 195.252
   1  -9 -29 133.067 106.588
   1   9 -29 212.517 283.217
  -1   9  29 352.013 160.352
   1   9 -29 137.750 358.163
   1   9 -29-102.398 176.508
  -1  -9  29 104.080 62.1590
   1  -9 -29 155.387 90.8486
  -1   9  29 153.335 99.5434
  -1   9  28 191.800 137.523
  -1  -9  28 442.470 160.034
   1  -9 -28 642.015 234.314
   1  -9 -28 243.046 121.595
   1   9 -28 587.823 313.062
  -1   9  28 213.604 127.607
   1   9 -28 341.603 351.295
   1   9 -28 327.883 177.640
  -1  -9  28 364.170 79.5033
   1  -9 -28 308.979 95.5503
  -1   9  28 478.463 112.915
  -1  -9  27 11617.2 512.746
  -1   9  27 11397.1 456.291
   1  -9 -27 10024.5 643.353
   1   9 -27 9929.09 704.207
   1  -9 -27 10584.1 453.390
  -1   9  27 11417.4 476.407
   1   9 -27 10730.3 522.013
  -1  -9  27 11617.5 296.678
   1  -9 -27 10861.1 387.082
  -1   9  27 11366.9 422.479
  -1  -9  26 99.0984 144.085
  -1   9  26-111.976 128.798
   1  -9 -26 5.77968 102.731
   1   9 -26-2.26415 237.603
  -1   9  26 186.000 106.183
  -1   9  26 44.7258 126.923
   1   9 -26 289.080 169.132
  -1  -9  26-22.9555 51.3999
   1  -9 -26 69.5612 73.2267
  -1   9  26 72.6459 89.0061
  -1   9  25 168.072 119.836
  -1  -9  25 145.735 143.149
   1   9 -25 95.6344 242.594
   1  -9 -25 14.9858 85.7427
  -1   9  25-96.2260 97.2628
  -1   9  25 358.226 140.349
   1   9 -25 225.109 345.605
   1   9 -25 27.8160 157.055
  -1  -9  25 114.340 56.9244
   1  -9 -25 37.6715 76.1938
  -1   9  25 78.5263 82.0555
  -1  -9  24 2471.26 261.612
  -1   9  24 2384.73 215.481
   1  -9 -24 2329.53 223.523
   1   9 -24 2691.39 380.997
   1   9 -24 1927.73 450.547
  -1   9  24 2661.74 225.684
  -1   9  24 2464.15 228.791
   1   9 -24 2366.40 267.931
  -1  -9  24 2410.22 135.609
   1  -9 -24 2363.53 190.394
  -1   9  24 2587.74 205.967
  -1   9  23 2684.11 218.708
  -1  -9  23 2466.69 232.068
   1   9 -23 2341.03 338.151
   1  -9 -23 2489.49 221.268
  -1   9  23 2564.65 215.180
  -1   9  23 2268.62 214.862
   1   9 -23 1806.41 446.505
   1   9 -23 2990.53 281.071
  -1  -9  23 2674.78 139.848
   1  -9 -23 2364.38 180.423
  -1   9  23 2530.40 200.165
  -1  -9  22 2000.86 210.561
  -1   9  22 1942.28 190.941
   1   9 -22 1535.63 307.360
   1  -9 -22 1834.30 194.014
  -1   9  22 1773.26 193.135
  -1   9  22 1798.50 182.050
   1   9 -22 1308.85 382.007
   1   9 -22 1850.63 233.047
  -1  -9  22 1843.16 115.006
   1  -9 -22 1727.40 160.160
  -1   9  22 1860.45 175.576
  -1   9  21 423.649 118.266
  -1  -9  21 533.893 131.030
   1  -9 -21 657.702 130.213
   1   9 -21 542.786 240.508
  -1   9  21 722.170 135.543
  -1   9  21 656.609 133.050
   1   9 -21 175.520 280.774
   1   9 -21 448.851 157.979
  -1  -9  21 559.169 70.0060
   1  -9 -21 567.663 99.8722
  -1   9  21 607.206 104.348
  -1  -9  20 255.349 113.303
  -1   9  20 245.467 99.0697
   1   9 -20 212.234 215.490
   1  -9 -20 354.675 109.794
   1   9 -20-131.209 256.289
  -1   9  20 260.401 99.6398
  -1   9  20 144.572 95.4559
   1   9 -20 204.052 128.342
  -1  -9  20 170.618 50.5710
   1  -9 -20 229.581 76.7700
  -1   9  20 171.660 75.4089
  -1   9  19 1870.33 167.183
  -1  -9  19 1974.05 213.942
   1  -9 -19 1892.45 189.475
   1   9 -19 1873.92 304.329
   1   9 -19 1539.72 352.692
  -1   9  19 2078.33 188.353
  -1   9  19 2329.55 198.507
   1   9 -19 1798.32 213.986
  -1  -9  19 1787.86 115.580
   1  -9 -19 1807.69 156.072
  -1   9  19 1870.63 161.334
  -1  -9  18-88.8766 105.540
  -1   9  18 79.4794 96.0948
   1  -9 -18-3.59735 81.0888
   1   9 -18-372.952 230.415
  -1   9  18-92.0176 91.3781
  -1   9  18 95.9776 89.0994
   1   9 -18 78.8233 238.600
   1   9 -18-50.7686 121.106
  -1  -9  18-8.99112 43.0905
   1  -9 -18 66.2896 64.7534
  -1   9  18 52.0718 69.3315
  -1   9  17 535.871 117.055
  -1  -9  17 313.006 121.742
  -1  -9  17 424.889 23.7529
   1   9 -17 297.222 211.364
  -1  -9  17 563.999 38.9638
   1  -9 -17 416.785 111.342
  -1   9  17 609.832 130.792
  -1   9  17 613.939 125.563
   1   9 -17 105.692 242.500
   1   9 -17 533.772 152.985
  -1  -9  17 481.250 63.8513
   1  -9 -17 433.483 89.6718
  -1   9  17 521.814 99.2034
  -1   9  16 1302.61 145.003
  -1  -9  16 942.540 156.410
   1  -9 -16 950.990 140.633
   1   9 -16 1159.50 248.333
  -1  -9  16 1095.00 58.4713
  -1   9  16 921.517 138.509
   1   9 -16 1036.80 344.281
  -1   9  16 1033.53 146.707
   1   9 -16 900.425 172.607
  -1  -9  16 1138.54 95.4538
   1  -9 -16 936.913 120.293
  -1   9  16 1156.79 126.620
  -1   9  15 13685.0 379.946
  -1  -9  15 12896.5 436.647
  -1   9  15 13070.1 369.849
   1  -9 -15 12189.2 437.218
   1   9 -15 11853.4 587.148
  -1  -9  15 12461.2 200.457
  -1   9  15 13809.1 427.254
  -1   9  15 12777.8 392.028
   1   9 -15 12851.0 442.229
   1  -9 -15 12113.8 155.272
  -1  -9  15 12852.9 267.691
   1  -9 -15 13297.1 376.352
  -1  -9  15 12636.6 165.474
  -1   9  14 1242.67 135.548
  -1  -9  14 903.437 151.521
  -1  -9  14 982.260 73.4212
   1   9 -14 569.049 225.833
  -1   9  14 1274.97 144.156
  -1   9  14 1511.68 162.636
   1   9 -14 1102.12 276.372
   1   9 -14 1013.28 163.963
   1  -9 -14 1148.74 54.0903
  -1  -9  14 1002.65 88.2070
  -1  -9  14 1021.86 59.0468
   1  -9 -14 1193.91 131.091
  -1   9  14 1215.86 128.796
  -1   9  13 9314.76 299.998
  -1  -9  13 8876.30 196.443
   1   9 -13 8477.04 477.467
  -1   9  13 10080.7 358.352
   1   9 -13 6878.15 567.162
  -1   9  13 9521.21 330.376
   1   9 -13 8160.56 339.602
   1  -9 -13 8990.92 142.976
  -1  -9  13 9134.04 219.127
  -1  -9  13 8856.24 162.640
   1  -9 -13 9209.11 306.488
   1   9 -13 7642.77 461.717
  -1   9  13 9804.78 310.492
  -1   9  12 11759.3 329.602
   1   9 -12 11802.4 529.307
  -1  -9  12 11407.6 232.477
   1   9 -12 11393.2 669.069
  -1   9  12 11974.7 384.884
  -1   9  12 11728.9 355.931
   1   9 -12 11594.4 387.164
  -1  -9  12 10998.2 251.004
   1  -9 -12 11890.0 167.862
  -1  -9  12 11964.4 198.758
   1  -9 -12 11554.3 335.721
   1   9 -12 10859.7 510.516
  -1   9  12 12356.1 343.521
  -1   9  11 494.550 98.1629
  -1  -9  11 712.929 79.1556
   1   9 -11 784.348 214.079
  -1   9  11 638.290 129.597
   1   9 -11 392.710 265.020
  -1   9  11 649.596 128.109
   1   9 -11 518.365 128.006
  -1  -9  11 470.691 67.4924
   1  -9 -11 441.937 43.2918
   1  -9 -11 359.975 85.7833
  -1  -9  11 560.397 58.3116
   1   9 -11 258.339 164.390
  -1   9  11 548.917 98.8979
  -1   9  10 11626.3 317.269
   1   9 -10 11615.1 487.886
  -1  -9  10 11735.0 261.915
  -1   9  10 11983.8 351.726
  -1   9  10 11773.4 373.073
   1   9 -10 10349.2 615.897
   1   9 -10 11403.1 359.421
   1  -9 -10 11539.5 173.828
  -1  -9  10 11602.3 239.706
  -1  -9  10 11706.6 214.867
   1  -9 -10 10739.5 327.334
  -1   9  10 11525.6 321.923
   1   9 -10 10940.6 484.317
   1   9  -9 3305.62 290.710
  -1  -9   9 4280.39 171.050
  -1   9   9 3954.80 232.841
   1   9  -9 3187.64 370.647
  -1   9   9 4077.93 217.007
   1   9  -9 4054.06 222.465
   1  -9  -9 3967.36 107.547
  -1  -9   9 4058.15 145.617
   1  -9  -9 3742.66 196.400
  -1  -9   9 4242.29 138.837
  -1   9   9 4145.88 198.187
   1   9  -9 3714.30 302.481
  -1   9   9 4041.22 195.002
  -1  -9   8 2864.11 147.622
   1   9  -8 2833.10 279.152
   1   9  -8 2856.42 321.680
  -1   9   8 2816.09 183.803
  -1   9   8 2968.99 201.635
   1   9  -8 2690.10 180.076
  -1  -9   8 2741.88 120.042
   1  -9  -8 2725.95 91.7506
   1  -9  -8 2731.87 160.886
  -1  -9   8 2735.81 118.676
   1   9  -8 2384.33 244.824
  -1   9   8 2930.11 170.787
  -1   9   8 2858.86 167.886
  -1  -9   7 6625.23 218.910
   1   9  -7 6671.55 346.363
  -1   9   7 6746.02 286.157
  -1   9   7 6733.97 277.119
   1   9  -7 6545.52 450.382
   1   9  -7 6589.73 254.214
  -1   9   7 6644.74 241.615
  -1  -9   7 6409.16 173.891
   1  -9  -7 6235.10 139.422
  -1  -9   7 6413.67 180.053
   1  -9  -7 5812.14 232.010
  -1   9   7 6375.97 233.987
   1   9  -7 6417.00 345.359
  -1  -9   6 7582.45 239.517
   1   9  -6 7625.42 346.934
  -1   9   6 7835.17 291.561
  -1   9   6 7640.88 308.848
   1   9  -6 8412.14 471.925
   1   9  -6 7641.28 263.540
  -1   9   6 7433.24 256.314
  -1  -9   6 7632.59 187.863
   1  -9  -6 7755.90 156.859
   1  -9  -6 6986.04 253.561
  -1  -9   6 7683.40 200.874
  -1   9   6 7931.37 255.578
   1   9  -6 7593.63 361.544
   1   9  -5 7948.19 340.472
  -1  -9   5 7989.69 254.514
   1   9  -5 7898.06 450.601
   1  -9  -5 7213.92 334.596
  -1   9   5 8152.99 297.805
  -1   9   5 8024.66 316.009
   1   9  -5 7773.93 252.600
  -1   9   5 7459.75 249.634
  -1  -9   5 7450.48 189.532
   1  -9  -5 7317.00 158.706
   1  -9  -5 7294.36 245.106
  -1  -9   5 7913.72 208.318
   1   9  -5 7385.67 340.157
  -1   9   5 8114.39 262.669
  -1  -9   4 452.647 86.5000
   1   9  -4 522.164 145.228
   1   9  -4 460.518 174.003
   1  -9  -4 289.653 127.227
  -1   9   4 233.790 118.185
  -1   9   4 825.568 137.654
   1   9  -4 661.798 103.235
  -1   9   4 602.976 99.5156
   1  -9  -4 599.545 58.9702
  -1  -9   4 435.617 65.9938
   1  -9  -4 231.929 76.9219
  -1  -9   4 443.307 68.0646
   1   9  -4 418.832 140.950
  -1   9   4 536.085 101.677
  -1  -9   3 350.101 88.5405
   1  -9  -3 642.124 185.223
  -1   9   3 430.930 117.826
   1   9  -3 344.230 133.651
  -1   9   3 535.243 127.132
   1   9  -3 246.921 161.114
  -1   9   3 449.256 92.0386
   1   9  -3 569.059 99.3444
   1  -9  -3 400.703 54.7790
  -1  -9   3 427.779 62.7133
   1  -9  -3 295.874 73.5994
  -1  -9   3 369.712 71.1940
   1   9  -3 323.998 118.172
  -1   9   3 574.598 104.123
  -1  -9   2 5188.95 226.565
   1   9  -2 5478.73 262.277
  -1   9   2 5114.62 262.989
   1   9  -2 5981.01 341.748
   1  -9  -2 4708.41 311.906
  -1   9   2 5803.00 278.932
  -1   9   2 5453.23 209.762
   1   9  -2 5579.67 203.517
  -1  -9   2 5552.82 153.603
   1  -9  -2 5210.48 138.742
  -1  -9   2 5191.88 187.200
   1  -9  -2 4739.10 194.193
   1   9  -2 5614.42 264.012
  -1   9   2 5552.77 228.937
  -1  -9   1 2280.83 164.325
   1   9  -1 2374.32 233.616
  -1   9   1 2202.06 195.992
  -1   9   1 2517.10 208.924
   1   9  -1 2348.28 186.747
   1  -9  -1 2052.02 234.740
   1   9  -1 2673.08 152.364
  -1   9   1 2477.18 154.352
  -1  -9   1 2329.02 103.737
   1  -9  -1 2411.19 103.965
  -1  -9   1 2140.88 129.832
   1  -9  -1 2221.72 141.690
  -1   9   1 2610.53 175.348
   1   9  -1 2428.15 185.262
  -1  -9   0 7500.62 275.937
  -1   9   0 8626.42 370.196
   1   9   0 8478.09 360.712
   1   9   0 8793.11 319.069
  -1   9   0 8606.68 334.033
  -1   9   0 8125.49 258.482
   1   9   0 8233.84 248.091
  -1  -9   0 8075.06 180.367
   1  -9   0 7924.28 178.605
  -1  -9   0 7531.06 226.777
   1  -9   0 7653.02 233.162
  -1   9   0 8236.29 285.883
   1   9   0 8808.25 306.963
  -1  -9  -1 3450.46 207.751
  -1   9  -1 3640.42 237.210
   1   9   1 3607.32 244.044
   1   9   1 3875.79 221.749
  -1   9  -1 3416.24 256.025
  -1   9  -1 3569.84 183.355
   1   9   1 3596.78 173.048
   1  -9   1 3141.60 118.430
  -1  -9  -1 3210.82 122.073
   1  -9   1 3286.88 154.647
  -1  -9  -1 3257.60 166.804
  -1   9  -1 3548.70 216.533
   1   9   1 3415.12 198.521
  -1   9  -2 10303.1 376.703
  -1  -9  -2 9420.03 314.994
   1   9   2 10582.6 378.282
  -1   9  -2 10106.3 428.917
   1   9   2 10983.2 346.331
  -1   9  -2 10492.3 295.987
   1   9   2 10614.8 279.946
  -1  -9  -2 9302.36 186.972
   1  -9   2 9661.70 197.417
  -1  -9  -2 9602.26 262.801
   1  -9   2 8948.49 241.385
  -1   9  -2 10107.9 345.948
   1   9   2 10723.5 323.736
  -1   9  -3 1912.82 212.036
  -1  -9  -3 1628.88 161.503
   1   9   3 1784.09 177.103
   1   9   3 1911.90 163.988
  -1   9  -3 1795.77 248.192
  -1   9  -3 1616.54 143.336
   1   9   3 1625.93 123.627
  -1  -9  -3 1596.88 85.7803
   1  -9   3 1514.51 92.7472
   1  -9   3 1549.38 113.067
  -1  -9  -3 1623.27 128.559
   1   9   3 1552.71 148.060
  -1   9  -3 1626.21 177.528
  -1   9  -4 697.252 172.233
  -1  -9  -4 467.323 111.648
  -1   9  -4 856.486 201.642
   1   9   4 675.025 119.565
   1   9   4 586.687 130.313
  -1   9  -4 770.888 117.563
   1   9   4 544.667 91.4807
   1  -9   4 735.846 71.7376
  -1  -9  -4 703.781 62.3295
   1  -9   4 829.781 85.7007
  -1  -9  -4 466.295 93.3343
   1   9   4 569.259 109.913
  -1   9  -4 853.624 146.241
  -1   9  -5 238.073 145.262
  -1  -9  -5-49.2756 78.4611
   1   9   5 166.791 116.096
   1   9   5-9.51831 93.5295
  -1   9  -5 107.608 175.282
  -1   9  -5 211.878 106.898
  -1  -9  -5 34.1421 37.9901
   1  -9   5 59.9693 46.3536
   1  -9   5 49.0195 49.9708
  -1  -9  -5 33.8037 60.9749
   1   9   5 109.008 90.9243
   1   9   5 187.553 81.4498
  -1   9  -5 115.008 125.675
  -1  -9  -6 95.5921 85.1887
  -1   9  -6 249.070 173.447
  -1   9  -6 102.065 206.212
   1   9   6 167.112 108.830
   1   9   6-9.69515 102.381
  -1   9  -6 185.213 105.031
   1  -9   6 67.4093 47.8651
  -1  -9  -6 118.693 38.5937
   1  -9   6 47.5615 46.9455
  -1  -9  -6 33.7186 62.6983
   1   9   6 118.764 79.4583
  -1   9  -6 353.831 149.795
   1   9   6 213.222 96.9285
  -1  -9  -7 565.394 117.203
  -1   9  -7 748.106 198.662
  -1   9  -7 695.092 253.671
   1   9   7 682.584 121.843
   1   9   7 661.209 122.380
  -1   9  -7 844.445 140.848
  -1  -9  -7 643.166 54.4021
   1  -9   7 623.674 68.7310
   1  -9   7 799.578 75.3517
  -1  -9  -7 483.861 89.3309
   1   9   7 700.933 99.7847
  -1   9  -7 630.808 158.656
   1   9   7 717.137 117.628
   1   9   8 227.100 93.6051
  -1   9  -8 160.223 178.663
  -1  -9  -8 136.632 91.0187
   1   9   8 149.763 93.3929
   1   9   8 337.463 119.203
  -1   9  -8 240.074 224.703
  -1   9  -8 146.743 110.515
   1  -9   8 136.097 53.9509
  -1  -9  -8 97.0756 38.2187
  -1  -9  -8 80.4650 65.1300
   1  -9   8 172.187 49.1213
   1   9   8 185.192 80.6712
  -1   9  -8 139.817 163.341
   1   9   9 104.445 97.2214
  -1   9  -9-39.2349 186.290
  -1  -9  -9 1.05426 81.9072
   1   9   9-31.6808 90.1046
  -1   9  -9-42.6801 214.459
   1   9   9 18.9803 103.900
  -1   9  -9-27.0058 106.864
   1  -9   9-4.92463 45.5600
  -1  -9  -9-23.9159 30.9593
  -1  -9  -9 33.5305 70.1817
   1  -9   9 36.3973 39.8806
   1   9   9 139.630 85.5792
  -1   9  -9 150.439 164.835
   1   9  10 4163.73 206.811
  -1   9 -10 4148.99 337.484
  -1  -9 -10 4025.59 241.553
  -1   9 -10 3977.63 415.937
   1   9  10 3979.74 225.671
   1   9  10 4407.62 239.695
  -1   9 -10 3885.18 237.908
   1  -9  10 3754.98 141.825
  -1  -9 -10 3936.54 107.366
   1  -9  10 4375.25 139.088
  -1  -9 -10 3909.95 200.478
  -1   9 -10 3983.37 315.660
   1   9  10 3873.16 198.964
   1   9  11 12538.6 350.291
  -1   9 -11 13190.2 567.210
  -1  -9 -11 13346.9 427.908
   1  -9  11 12858.9 270.423
   1   9  11 14406.1 406.530
   1   9  11 13449.8 397.351
  -1   9 -11 11277.7 661.797
  -1   9 -11 13112.3 428.459
   1  -9  11 12445.7 251.962
   1  -9  11 12969.7 225.060
  -1  -9 -11 12621.7 349.966
  -1  -9 -11 12589.1 185.765
   1   9  11 13691.9 352.682
   1  -9  12 20051.1 508.286
   1   9  12 20903.3 452.419
  -1   9 -12 20211.4 715.623
  -1  -9 -12 21009.0 531.786
   1  -9  12 20501.1 325.224
   1   9  12 21941.5 507.615
  -1   9 -12 18260.6 853.033
   1   9  12 21030.2 499.889
  -1   9 -12 19512.1 527.494
   1  -9  12 20869.2 327.839
  -1  -9 -12 20423.7 226.572
  -1  -9 -12 20617.0 439.346
   1  -9  12 20584.8 271.110
   1   9  12 21369.2 446.591
   1   9  13 2377.82 177.639
   1  -9  13 2168.63 199.038
   1  -9  13 2353.63 111.418
  -1   9 -13 2520.42 329.248
  -1  -9 -13 2548.39 204.295
   1   9  13 2633.11 198.765
   1   9  13 2905.72 202.006
  -1   9 -13 2440.24 220.499
   1  -9  13 2325.84 115.874
  -1  -9 -13 2475.65 81.4381
   1  -9  13 2315.97 90.7264
  -1  -9 -13 2552.73 171.274
   1   9  13 2633.95 169.653
   1   9  14 175.779 98.4860
   1  -9  14 153.042 112.895
   1  -9  14 100.607 22.4064
  -1  -9 -14 129.881 91.0485
  -1   9 -14 105.643 199.571
   1  -9  14 76.0825 39.7078
   1   9  14-29.6668 85.5376
   1   9  14 116.344 102.302
  -1   9 -14-253.079 296.314
  -1   9 -14 36.7679 127.573
   1  -9  14 123.528 47.3975
  -1  -9 -14 94.8905 27.3596
  -1  -9 -14 70.9978 63.8808
   1  -9  14 75.6286 32.2024
   1   9  14 45.2981 63.1072
   1   9  15 122.518 89.0263
   1  -9  15 151.058 106.705
  -1  -9 -15 47.7489 80.7167
   1  -9  15 31.9252 33.5772
   1  -9  15 52.9287 20.3732
  -1   9 -15 297.447 203.752
  -1   9 -15 274.253 243.981
   1   9  15 57.0936 83.9601
   1   9  15 12.5951 98.0872
  -1   9 -15-3.76045 121.503
   1  -9  15 136.287 49.9235
  -1  -9 -15 90.5262 26.4616
  -1  -9 -15 6.74141 66.6905
   1  -9  15 15.2006 25.6008
   1   9  15 78.3963 70.8815
   1   9  16 1732.90 159.640
   1  -9  16 1763.78 188.727
  -1   9 -16 1372.49 277.333
   1  -9  16 1883.35 80.4144
  -1  -9 -16 1401.62 166.257
   1  -9  16 1732.28 51.5964
   1   9  16 1519.15 155.371
  -1   9 -16 1201.32 354.381
   1   9  16 1687.56 172.886
  -1   9 -16 1759.87 213.307
   1  -9  16 1916.97 111.340
  -1  -9 -16 1589.95 143.806
   1   9  16 1542.43 138.934
   1   9  17 13651.1 407.869
   1  -9  17 13376.0 455.508
   1  -9  17 13245.0 174.256
   1  -9  17 12698.6 123.187
  -1  -9 -17 13333.9 458.014
   1   9  17 13212.9 430.307
   1   9  17 13914.0 433.183
  -1   9 -17 12575.8 484.538
   1  -9  17 13298.3 280.727
  -1  -9 -17 12902.5 375.592
   1   9  17 13844.5 391.799
   1  -9  18 11176.4 433.101
   1   9  18 10853.7 372.318
  -1  -9 -18 11387.5 423.359
  -1   9 -18 9621.56 595.429
   1   9  18 11045.0 399.155
   1   9  18 11239.7 389.631
  -1   9 -18 10733.5 459.121
   1  -9  18 10872.3 255.016
  -1  -9 -18 10388.5 339.630
   1   9  18 11198.6 358.023
   1  -9  19 1517.27 189.581
   1   9  19 1681.76 170.574
  -1  -9 -19 1496.54 182.814
  -1   9 -19 1247.99 284.540
   1   9  19 1548.38 161.795
   1   9  19 1727.76 197.666
  -1   9 -19 889.818 320.816
  -1   9 -19 1766.69 209.009
   1  -9  19 1432.68 106.276
  -1  -9 -19 1924.76 164.753
   1   9  19 1767.00 162.157
   1   9  20 331.671 114.486
   1  -9  20 326.358 120.999
  -1   9 -20 735.410 272.693
  -1  -9 -20 383.227 112.996
  -1   9 -20 360.974 313.053
   1   9  20 455.436 110.197
   1   9  20 293.715 110.915
  -1   9 -20 434.949 169.423
   1  -9  20 350.515 63.1515
  -1  -9 -20 414.699 89.3359
   1   9  20 424.751 104.765
   1   9  21 119.655 128.643
   1  -9  21 87.4061 121.598
  -1  -9 -21-42.3515 87.6670
  -1   9 -21 54.9779 201.089
   1   9  21-67.8670 101.980
   1   9  21-158.634 107.508
  -1   9 -21-27.7571 297.195
  -1   9 -21 160.792 136.969
   1  -9  21 122.495 50.1111
  -1  -9 -21 30.8798 72.0457
   1   9  21 58.1454 80.2992
   1  -9  22 758.320 168.725
   1   9  22 686.402 141.853
  -1   9 -22 540.441 260.534
  -1  -9 -22 527.021 122.457
   1   9  22 640.123 150.108
   1   9  22 900.438 143.071
  -1   9 -22 307.147 269.467
  -1   9 -22 540.640 172.222
   1  -9  22 758.542 76.8048
  -1  -9 -22 628.714 105.199
   1   9  22 622.733 115.233
   1  -9  23 185.682 133.314
   1   9  23 20.7606 110.139
  -1  -9 -23-1.44426 100.370
  -1   9 -23 440.399 253.533
  -1   9 -23 170.035 267.227
   1   9  23 184.120 135.890
   1   9  23 67.6982 89.1819
  -1   9 -23-10.9919 172.206
   1  -9  23 21.4683 42.0051
  -1  -9 -23 99.5280 74.7345
   1   9  23-102.995 91.9254
   1   9  24-39.3664 110.684
   1  -9  24 166.285 138.530
  -1   9 -24 209.849 236.119
  -1  -9 -24 11.2188 104.292
  -1   9 -24-110.921 290.403
   1   9  24 101.714 131.623
  -1   9 -24 47.4531 163.472
   1  -9  24 109.777 54.8129
  -1  -9 -24-17.2757 72.4200
   1   9  24 117.358 86.4652
   1  -9  25 937.194 196.710
   1   9  25 689.905 155.177
  -1  -9 -25 918.179 155.383
  -1   9 -25 648.512 304.725
  -1  -9 -25 815.152 240.014
  -1   9 -25 453.821 373.764
   1   9  25 859.717 172.132
  -1   9 -25 1262.64 231.980
   1  -9  25 980.013 95.9231
  -1  -9 -25 740.775 110.500
   1   9  25 855.107 138.495
   1  -9  26 4589.25 333.387
   1   9  26 4386.61 296.877
  -1  -9 -26 4260.60 289.627
  -1  -9 -26 4478.58 440.896
  -1   9 -26 3836.19 497.933
  -1   9 -26 3242.57 588.722
   1   9  26 4813.18 319.161
  -1   9 -26 4249.59 360.725
   1  -9  26 4809.71 188.463
  -1  -9 -26 4456.42 244.088
   1   9  26 4310.42 265.433
   1  -9  27 2717.59 280.266
   1   9  27 3133.05 267.843
  -1  -9 -27 2902.43 250.983
  -1   9 -27 2019.81 394.861
  -1  -9 -27 2764.51 354.241
  -1   9 -27 2283.38 534.211
   1   9  27 2829.90 267.937
  -1   9 -27 2404.75 289.270
   1  -9  27 2832.90 153.278
  -1  -9 -27 3001.84 209.443
   1   9  27 3099.52 236.336
   1  -9  28 311.450 167.303
   1   9  28 305.723 163.605
  -1  -9 -28-152.851 240.589
  -1  -9 -28 295.813 129.241
  -1   9 -28 702.303 319.774
  -1   9 -28 76.2473 338.168
   1   9  28 349.317 166.300
  -1   9 -28-190.177 193.585
   1  -9  28 227.717 67.1995
  -1  -9 -28 315.106 105.724
   1   9  28 142.061 91.5222
   1   9  29 133.658 137.572
   1  -9  29 6.79645 139.436
  -1   9 -29-26.0909 265.240
  -1  -9 -29 72.4890 187.784
  -1  -9 -29 283.628 113.584
  -1   9 -29 125.517 351.582
   1   9  29 105.454 147.654
  -1   9 -29-573.715 207.717
   1  -9  29 84.0006 58.9235
  -1  -9 -29 186.480 89.7571
   1   9  29-12.8376 90.3165
   1   9  30 3378.18 300.145
   1  -9  30 3490.90 331.051
  -1   9 -30 3052.90 483.886
  -1  -9 -30 2769.53 250.875
   1   9  30 3349.78 294.593
  -1   9 -30 2714.19 310.567
   1  -9  30 3105.48 162.140
  -1  -9 -30 2977.14 209.910
   1   9  30 2893.36 229.693
   1  -9  31 600.588 186.868
   1   9  31 626.904 176.533
  -1   9 -31 648.133 370.927
  -1  -9 -31 542.543 148.154
   1   9  31 232.054 154.637
  -1   9 -31 491.628 221.869
   1  -9  31 521.904 82.4026
  -1  -9 -31 636.386 130.656
   1   9  31 370.612 111.997
   1   9  32 9892.87 476.131
   1  -9  32 9108.60 500.396
  -1  -9 -32 8852.48 433.038
   1   9  32 9849.17 492.285
  -1   9 -32 8490.12 538.433
   1  -9  32 10131.1 290.468
  -1  -9 -32 9609.25 374.799
   1   9  32 9438.73 408.831
   1  -9  33 1502.42 258.816
   1   9  33 957.772 207.708
  -1  -9 -33 1387.57 202.920
   1   9  33 1254.02 222.271
   1  -9  33 1282.05 115.378
  -1   9 -33 909.094 238.603
  -1  -9 -33 1193.22 152.464
   1   9  33 1062.49 163.163
   1   9  34 2898.54 246.516
   1  -9  34 3340.48 174.848
  -1   9 -34 2722.79 342.856
  -1  -9 -34 2868.10 214.835
   1   9  34 3078.67 307.760
   1  -9  34 2802.12 315.673
   1   9  35 3147.85 257.395
   1  -9  35 3674.41 185.320
  -1   9 -35 3344.00 378.589
  -1  -9 -35 3140.40 231.749
   1  -9  35 3316.97 343.974
   1   9  35 3796.36 340.334
   1   9  36 3422.11 270.571
   1  -9  36 3453.65 182.382
  -1  -9 -36 3285.12 239.200
   1  -9  36 3528.53 362.125
   1   9  36 3293.86 309.759
  -1   9 -36 2753.97 355.662
   1   9  37 989.352 170.357
  -1  -9 -37 1055.46 148.688
   1  -9  37 1003.58 242.111
   1   9  37 1086.86 232.250
  -1   9 -37 780.440 249.759
   1   9  38 427.358 147.671
  -1  -9 -38 467.804 117.784
   1   9  38 555.897 198.965
   1  -9  38 657.697 218.693
  -1   9 -38 349.450 228.431
   1   9  39 441.171 139.462
  -1  -9 -39 346.360 119.249
   1   9  39 359.035 178.656
   1  -9  39 114.107 185.052
  -1   9 -39 374.824 229.502
   1   9  40 104.685 107.159
   1   9  40-7.92139 171.874
   1  -9  40-189.395 199.194
  -1   9 -40 135.603 255.367
   1   9  41 8.55271 109.919
   1   9  41-98.1172 190.093
   1  -9  41 259.798 193.559
  -1   9 -41 181.776 205.481
   1   9  42-7.56259 107.307
   1  -9  42-280.412 197.404
   1   9  42-14.4853 179.761
  -1   9 -42 337.354 242.257
   1  -9  43 741.301 237.445
   1   9  43 1017.28 260.913
  -1   9 -43 991.622 281.180
   1   9  44-162.784 209.847
   1  -9  44-235.334 212.829
  -1   9 -44 365.625 279.699
  -1  -9 -44 700.174 266.726
   1  -9  45-124.649 209.145
   1   9  45 87.4442 196.638
  -1  -9 -45-245.170 213.889
  -1   9 -45 385.864 269.484
   1  -9  46 98.6116 196.883
   1   9  46 96.2796 191.432
  -1  -9 -46 185.249 225.807
  -1   9 -46 145.831 213.190
   1  -9  47-41.4999 210.168
   1   9  47-132.746 191.647
  -1  -9 -47 362.225 251.862
  -1   9 -47-218.077 265.409
   1   9  48 98.5494 199.414
   1  -9  48 197.735 213.708
  -1  -9 -48 124.022 246.797
  -1   9 -48 240.223 270.030
   1   9  49-42.6732 215.123
  -1   9 -49 530.078 286.772
  -1  -9 -49 150.828 230.781
   1   9  50 286.242 245.548
  -1   9 -50 198.992 261.691
   1   9  51 299.667 264.888
  -1   9 -51 183.516 286.776
  -1 -11  48 356.001 249.150
  -1  11  47 43.7466 124.330
  -1 -11  47-77.5910 192.374
  -1  11  46 85.3233 121.663
  -1 -11  46 410.472 216.920
   1  11 -46 252.338 244.209
  -1  11  45 470.645 156.385
  -1 -11  45-110.402 203.740
   1  11 -45 63.9708 210.301
  -1  11  44-18.2019 122.021
  -1 -11  44 18.4689 192.881
   1  11 -44-6.46029 228.973
  -1  11  43 201.084 145.512
  -1 -11  43-187.509 189.362
   1  11 -43-229.896 230.662
  -1  11  42 410.353 156.675
  -1  11  42 204.944 179.211
  -1 -11  42-33.1709 192.074
   1  11 -42 220.863 201.165
  -1  11  41 339.247 158.585
   1 -11 -41 119.509 96.5528
  -1 -11  41-28.5073 183.684
  -1  11  41 107.577 166.807
   1  11 -41 25.5533 208.954
  -1  11  40 23.9296 130.250
   1  11 -40-38.6025 194.660
   1 -11 -40-4.24568 96.8168
  -1  11  40 141.830 175.588
  -1 -11  40-214.331 187.577
  -1  11  39 863.586 173.774
  -1 -11  39 907.599 121.302
   1 -11 -39 745.692 145.617
  -1  11  39 977.433 219.831
  -1 -11  39 589.765 219.482
   1  11 -39 1039.50 266.183
  -1  11  38 179.438 130.836
   1 -11 -38 26.1303 102.379
  -1 -11  38 124.737 73.2929
  -1 -11  38 198.664 184.959
  -1  11  38 48.6824 158.913
   1  11 -38 131.237 215.469
  -1  11  37 33.2481 123.263
   1  11 -37 118.649 201.974
  -1 -11  37 45.7144 72.2011
   1 -11 -37-41.0633 89.3085
  -1 -11  37 123.825 205.585
  -1  11  37 250.896 165.571
  -1  11  36 819.490 169.420
  -1 -11  36 766.029 110.090
   1 -11 -36 567.552 144.666
  -1 -11  36 780.451 208.722
  -1  11  36 925.665 220.806
[truncated: 4,967,420 more chars]
